# Supplementary material for: Genome-wide signatures of selection and genetic diversity reveal the impact of modern breeding on Brazilian soybean
Source: Mol Breed. 2026 May 28;46(6):58. doi: 10.1007/s11032-026-01679-0 (PMC13219583; doi:10.1007/s11032-026-01679-0)
Supplement: Supplementary file 2 — Supplementary file2 Detailed results of diversity, population structure, and selection analyses in Brazilian soybean genotypes. The files include genetic distance matrices, genotype information, AMOVA results, estimates of genetic diversity and differentiation, complete genotyping data, QTLs located in regions under selection, and haplotype blocks identified on chromosome 19. (XLSX 332 KB) [file 11032_2026_1679_MOESM2_ESM.xlsx]

## Sheet: Table S1
Genotype	Q1 (Population 1)	Q2 (Population 2)	Release Year	Company
11540	1000	0.000	2012-2024	UFV
11644	1000	0.000	2012-2024	UFV
NA5909	0.036	0.964	2000-2011	Syngenta
A7002	0.503	0.497	2000-2011	Nidera
ANsc83022	0.775	0.225	2012-2024	Agro Norte
ANTA82	0.077	0.923	2000-2011	TMG
B3PTA382210	0.000	1000	2000-2011	UFV
B75C22	0.092	0.908	2012-2024	GDM
BARC_8	0.718	0.282	Before the year 2000	Imported
W799RR	0.594	0.406	2012-2024	BASF
BONUS_IPRO	0.001	0.999	2012-2024	GDM
BOSSIER	0.601	0.399	Before the year 2000	Imported
BR16	0.955	0.045	Before the year 2000	EMBRAPA
BR8014887	0.792	0.208	Before the year 2000	EMBRAPA
BRSRaimunda	1000	0.000	2000-2011	EMBRAPA
BRSSerena	0.857	0.143	2000-2011	EMBRAPA
BRS284	0.340	0.660	2000-2011	EMBRAPA
BRS511	0.606	0.394	2012-2024	EMBRAPA
BRS531	0.241	0.759	2012-2024	EMBRAPA
BS7980	0.823	0.177	2012-2024	EMBRAPA
CAC_1	1000	0.000	Before the year 2000	COOPADAP
CD201	0.701	0.299	Before the year 2000	COODETEC
CD219RR	0.763	0.237	2000-2011	COODETEC
CD230RR	0.255	0.745	2000-2011	COODETEC
CD237RR	0.833	0.167	2000-2011	COODETEC
CDTN_04	0.739	0.261	2000-2011	COODETEC
Conquista	0.585	0.415	Before the year 2000	EMBRAPA
CristalinoIpro	0.333	0.667	2012-2024	SEEDCORP
CS303pta	1000	0.000	2000-2011	UFV
CS303TNKCA	1000	0.000	2000-2011	UFV
CS94731	1000	0.000	2000-2011	COOPADAP
CZ48b32Ipro	0.503	0.497	2012-2024	BASF
DesafioRR	0.028	0.972	2012-2024	GDM
DM309	0.846	0.154	2000-2011	Pionner
DM339	1000	0.000	Before the year 2000	Pionner
DOKO	1000	0.000	Before the year 2000	EMBRAPA
EMBRAPA48	0.901	0.099	Before the year 2000	EMBRAPA
FT_Abyara	0.892	0.108	Before the year 2000	FT Sementes
FT_Cristalina	1000	0.000	Before the year 2000	FT Sementes
FT_3165Ipro	0.197	0.803	2012-2024	FT Sementes
GH227512x	0.039	0.961	2012-2024	Syngenta
HARTWIG	0.883	0.117	Before the year 2000	Imported
HOTEREREIpro	0.000	1000	2012-2024	SEEDCORP
IAC100	0.931	0.069	Before the year 2000	IAC
IAC24	0.793	0.207	2000-2011	IAC
IACFoscarin31	0.772	0.228	Before the year 2000	IAC
CM149	0.795	0.205	2000-2011	ACAMPO
HOJuruena	0.292	0.708	2012-2024	GDM
kanto102	0.363	0.637	Before the year 2000	Imported
LG60177Ipro	0.000	1000	2012-2024	Limagrain
M7739Ipro	0.651	0.349	2012-2024	BAYER
M8210Ipro	0.755	0.245	2000-2011	BAYER
M8372Ipro	0.709	0.291	2012-2024	BAYER
M8220i2x	0.576	0.424	2012-2024	BAYER
M8866	0.922	0.078	2000-2011	BAYER
M9144	1000	0.000	2000-2011	BAYER
UFUSMilionaria	0.959	0.041	2000-2011	UFU
M8230RR	0.903	0.097	2000-2011	BAYER
NS7901RR	0.467	0.533	2012-2024	Syngenta
NEO790Ipro	0.000	1000	2012-2024	Neogen
NK7201Ipro	0.164	0.836	2012-2024	Syngenta
NS7300Ipro	0.001	0.999	2012-2024	Syngenta
NS7709Ipro	0.297	0.703	2012-2024	Nidera
NT_12	0.757	0.243	2000-2011	Sinergia
OlimpoIpro	0.000	1000	2012-2024	GDM
P98C81	0.907	0.093	2000-2011	Corteva
P98Y11	0.845	0.155	2000-2011	Corteva
BRSMPintado	1000	0.000	Before the year 2000	EMBRAPA
Satou_irazu	0.814	0.186	Before the year 2000	Imported
Soyplenacv	0.393	0.607	2012-2024	Sinergia
Suprema	0.673	0.327	Before the year 2000	Syngenta
TMG1180	0.000	1000	2012-2024	TMG
TMG2379	0.000	1000	2012-2024	TMG
TMG4383	1000	0.000	2012-2024	TMG
TMG7062ipro	0.113	0.887	2012-2024	TMG
TMG7262	0.098	0.902	2000-2011	TMG
TMG2383	0.225	0.775	2012-2024	TMG
TMG4182	1000	0.000	2000-2011	TMG
TMG4185	0.998	0.002	2000-2011	TMG
TMG4377	0.679	0.321	2012-2024	TMG
TMG801	0.945	0.055	2000-2011	TMG
IPR_PETROVITA	0.000	1000	2012-2024	IAPAR
IPR_BASALTO	0.168	0.832	2012-2024	IAPAR
IPR_PEVERMELHO	0.088	0.912	2012-2024	IAPAR
UFVS77B31	0.381	0.619	2012-2024	UFV
UFVS77C10	0.135	0.865	2012-2024	UFV
UFVS78B10	1000	0.000	2012-2024	UFV
UFVS80B10	0.743	0.257	2012-2024	UFV
UFVTN104	0.921	0.079	2000-2011	UFV
UFVTN105	1000	0.000	2000-2011	UFV
ULTRA	0.000	1000	2012-2024	GDM
BRSMG68Vencedora	0.999	0.001	Before the year 2000	EMBRAPA
VX_6828_7	0.289	0.711	2000-2011	UFV
Willians82	0.918	0.082	Before the year 2000	Imported
P98Y70	0.692	0.308	2012-2024	Corteva

## Sheet: Table S2
Taxa	adinan11540	adinan11644	a5909	a7002	ansc83022	anta82	b3pta382210	b75c22	barc_8	bayerw799	bonus	bossier	br16	br8014887	brsraimunda	brsserena2e2	brs284	brs511	brs531	brs7980	cac_1	cd201rr	cd219rr	cd230rr	cd237rr	cdtn_04	conquista	cristalino	cs303pta276	cs303tnkca	cs94731	cz48b52	desafio	dm309	dm339	doko	embrapa48	ft_abyara	ft_cristalina	ft_3165	gh2275rx	hartwig	hoterere	iac100	iac24	iacfoscarim	igracm149	juruena	kanto102
adinan11540	0.0	0.22725208	0.37604037	0.37307587	0.32065633	0.34709203	0.35956004	0.36022124	0.32001394	0.36548445	0.37014776	0.347703	0.30686447	0.36328614	0.3186928	0.32948095	0.3604523	0.35086468	0.340849	0.29981184	0.26645255	0.35077715	0.35827288	0.35554942	0.34620565	0.35591474	0.34249842	0.35998735	0.25614366	0.23733638	0.30209264	0.29035214	0.35573056	0.28043023	0.3386673	0.33718345	0.33679396	0.36604202	0.3294946	0.35866058	0.39579716	0.3607028	0.3656582	0.36553258	0.3173044	0.34756583	0.36849797	0.37391233	0.32634294
adinan11644	0.22725208	0.0	0.33316574	0.3714448	0.3702202	0.36095303	0.3586627	0.36222637	0.30498937	0.32382613	0.3478846	0.3210249	0.2845958	0.3357928	0.28443313	0.3600107	0.37650216	0.3583221	0.31033114	0.31514636	0.2530487	0.34252697	0.3486731	0.31074807	0.35706985	0.34758392	0.32108498	0.3775997	0.2183061	0.21405293	0.31377304	0.29922977	0.3704821	0.19818358	0.33814946	0.33703092	0.3334063	0.33475524	0.33306578	0.36645478	0.36843258	0.3445133	0.36965653	0.3582799	0.32813615	0.37521487	0.33316562	0.35027102	0.3228699
a5909	0.37604037	0.33316574	0.0	0.3059861	0.34713483	0.26603764	0.2629121	0.2136001	0.33405483	0.30657768	0.22914775	0.28598532	0.35385028	0.3438108	0.3680131	0.34911227	0.33087388	0.35996562	0.26992735	0.32994437	0.36620346	0.33015195	0.34880948	0.26678514	0.33508232	0.34502885	0.28829724	0.3343985	0.35507905	0.34482312	0.37595266	0.30811012	0.2878336	0.35195246	0.3708856	0.36642992	0.3593423	0.35994974	0.36037746	0.29647523	0.26534683	0.35664824	0.27043134	0.34496439	0.30888218	0.3517059	0.3422697	0.27643898	0.28968403
a7002	0.37307587	0.3714448	0.3059861	0.0	0.21399507	0.2935313	0.30289716	0.31556168	0.3504158	0.3402377	0.32259345	0.28570965	0.36376244	0.36251336	0.3428254	0.35313427	0.2646277	0.28959826	0.31027916	0.3799465	0.3249603	0.29982975	0.3082798	0.30603105	0.3231283	0.34299725	0.32426995	0.2719503	0.36449552	0.362316	0.33165812	0.34234074	0.32542834	0.37001458	0.33872327	0.38028112	0.34512442	0.31861076	0.3062197	0.34706283	0.3100846	0.36303645	0.3151952	0.3687728	0.35567695	0.33187154	0.36208323	0.34389246	0.30812058
ansc83022	0.32065633	0.3702202	0.34713483	0.21399507	0.0	0.3177265	0.3299609	0.33026943	0.37926954	0.37860584	0.3456438	0.31236827	0.35553682	0.34997243	0.34625238	0.2752776	0.32806394	0.3118454	0.32673788	0.3706652	0.3509695	0.314913	0.2953263	0.31666315	0.34241465	0.33494633	0.32654294	0.3294463	0.37964463	0.37273052	0.34600356	0.33073956	0.36182663	0.37328944	0.35702127	0.37070754	0.35328546	0.34142208	0.31841394	0.34515628	0.35309803	0.36545166	0.3536884	0.34996998	0.3702824	0.3350222	0.3669176	0.37922865	0.35484916
anta82	0.34709203	0.36095303	0.26603764	0.2935313	0.3177265	0.0	0.26556218	0.2685706	0.35543293	0.3427256	0.24468741	0.27993095	0.34503594	0.3723437	0.358024	0.3399572	0.2979915	0.3354299	0.26053163	0.30448842	0.36960432	0.32125255	0.3314714	0.2653558	0.31941113	0.33219606	0.3188364	0.30134267	0.38102764	0.36614856	0.3453583	0.2650534	0.29594964	0.35412648	0.3432936	0.36184734	0.3419325	0.3745886	0.33757982	0.30429992	0.29602885	0.34003145	0.27802274	0.3522189	0.33783937	0.35220218	0.3389572	0.3207287	0.278978
b3pta382210	0.35956004	0.3586627	0.2629121	0.30289716	0.3299609	0.26556218	0.0	0.27162334	0.32853994	0.3379253	0.2928158	0.27561775	0.36671156	0.34824166	0.36317572	0.3869974	0.34339732	0.34945357	0.2117009	0.35734323	0.3587908	0.32373592	0.34596732	0.21646489	0.35982224	0.35409608	0.3252235	0.3450734	0.37334424	0.38123146	0.36937982	0.28332064	0.30728576	0.3690065	0.3626437	0.37763688	0.35623258	0.35956377	0.34039104	0.28695914	0.24722353	0.33504412	0.26291853	0.36741516	0.35662058	0.36860538	0.35295978	0.2811222	0.22004183
b75c22	0.36022124	0.36222637	0.2136001	0.31556168	0.33026943	0.2685706	0.27162334	0.0	0.32282665	0.32364005	0.25098887	0.3112264	0.34913862	0.36546597	0.3585857	0.37281364	0.31664532	0.33725944	0.27729055	0.32606792	0.34924456	0.36132145	0.37278652	0.2691827	0.32590118	0.34251094	0.3066182	0.3206594	0.3690183	0.36777863	0.35688347	0.30551142	0.28749737	0.37396237	0.3504758	0.35676536	0.34448406	0.38876188	0.3370427	0.301206	0.29871613	0.35643756	0.26720867	0.36131072	0.30114448	0.36011544	0.34740812	0.26816684	0.30529216
barc_8	0.32001394	0.30498937	0.33405483	0.3504158	0.37926954	0.35543293	0.32853994	0.32282665	0.0	0.33615184	0.358317	0.30471256	0.337267	0.30505618	0.35544065	0.39480466	0.374542	0.37176162	0.32765973	0.3232095	0.31840584	0.36612296	0.35618615	0.33912578	0.3278012	0.367582	0.3556755	0.3763683	0.3240043	0.33682102	0.35626975	0.3235642	0.37017766	0.30991212	0.3541312	0.35239854	0.33596763	0.34194013	0.34875673	0.3507286	0.35387185	0.374315	0.3561563	0.37905946	0.2992673	0.35574633	0.36801544	0.3318245	0.31693304
bayerw799	0.36548445	0.32382613	0.30657768	0.3402377	0.37860584	0.3427256	0.3379253	0.32364005	0.33615184	0.0	0.3516807	0.33559534	0.33182976	0.369193	0.36043814	0.38384894	0.37491485	0.3781176	0.33895707	0.3483055	0.341903	0.36561197	0.3681005	0.3300279	0.33632854	0.38102147	0.35119966	0.37370026	0.34507808	0.34358838	0.35536492	0.34374544	0.3569622	0.3744912	0.27519336	0.28147146	0.3569564	0.3721922	0.35122252	0.3435965	0.31396234	0.38634005	0.3348603	0.36654228	0.34405655	0.3700196	0.35505518	0.3565772	0.31980383
bonus	0.37014776	0.3478846	0.22914775	0.32259345	0.3456438	0.24468741	0.2928158	0.25098887	0.358317	0.3516807	0.0	0.29409382	0.32356998	0.37140495	0.32673195	0.32252574	0.34259126	0.3446909	0.2813939	0.30605048	0.34875652	0.3408247	0.34812856	0.27051455	0.3111895	0.34241158	0.293565	0.34590808	0.36413008	0.3517864	0.35962224	0.28820154	0.2781299	0.37203288	0.37131184	0.38039497	0.3254649	0.34532186	0.34800687	0.2801112	0.31015337	0.34751835	0.2456469	0.36689866	0.3170787	0.35654527	0.33647028	0.2941687	0.3019079
bossier	0.347703	0.3210249	0.28598532	0.28570965	0.31236827	0.27993095	0.27561775	0.3112264	0.30471256	0.33559534	0.29409382	0.0	0.36684188	0.31210583	0.30061772	0.34286848	0.3495201	0.32487515	0.27612957	0.26049772	0.3419043	0.2948225	0.30822372	0.2575293	0.3283196	0.33873713	0.27995664	0.34960344	0.34425205	0.3502521	0.33294153	0.28206208	0.34351394	0.31717065	0.32699448	0.3269128	0.36665857	0.34497884	0.31369355	0.3255143	0.29089862	0.2761707	0.31880382	0.32762006	0.32165265	0.40025455	0.30195522	0.30588818	0.29207328
br16	0.30686447	0.2845958	0.35385028	0.36376244	0.35553682	0.34503594	0.36671156	0.34913862	0.337267	0.33182976	0.32356998	0.36684188	0.0	0.346517	0.3228881	0.32011518	0.36415628	0.34954655	0.31958503	0.32542464	0.30261835	0.24726193	0.28114402	0.31685257	0.29953754	0.32952666	0.33908987	0.3645769	0.27367628	0.28367504	0.32302886	0.3082925	0.33382	0.33001816	0.33786744	0.33422565	0.229482	0.3473552	0.29396403	0.3683899	0.36368504	0.3790583	0.34177482	0.35113877	0.3136234	0.27995718	0.34106445	0.35043755	0.285632
br8014887	0.36328614	0.3357928	0.3438108	0.36251336	0.34997243	0.3723437	0.34824166	0.36546597	0.30505618	0.369193	0.37140495	0.31210583	0.346517	0.0	0.36794534	0.37351057	0.3717269	0.37466154	0.3446923	0.352029	0.35170713	0.325769	0.342066	0.35828453	0.37496352	0.33761308	0.36290044	0.37597716	0.345973	0.35760602	0.38326848	0.359952	0.36418533	0.33572483	0.36829647	0.36667046	0.3614484	0.38166857	0.3482363	0.37129587	0.36729136	0.36421123	0.36590466	0.39081943	0.33901012	0.36083367	0.37579304	0.36622426	0.35231233
brsraimunda	0.3186928	0.28443313	0.3680131	0.3428254	0.34625238	0.358024	0.36317572	0.3585857	0.35544065	0.36043814	0.32673195	0.30061772	0.3228881	0.36794534	0.0	0.3295856	0.3900347	0.3422917	0.3386294	0.24905963	0.28901246	0.34620062	0.36583093	0.32110867	0.3345172	0.35200948	0.27443174	0.39944044	0.3022973	0.30548754	0.32577783	0.32260105	0.3374781	0.33723834	0.32551637	0.33222538	0.30239308	0.27998766	0.3118637	0.36022535	0.39941797	0.30540782	0.37020284	0.33864662	0.3073961	0.37777868	0.3375008	0.3137737	0.3224886
brsserena2e2	0.32948095	0.3600107	0.34911227	0.35313427	0.2752776	0.3399572	0.3869974	0.37281364	0.39480466	0.38384894	0.32252574	0.34286848	0.32011518	0.37351057	0.3295856	0.0	0.36598572	0.38463846	0.377	0.30250958	0.37906298	0.32938516	0.30676863	0.34556222	0.34232503	0.33915284	0.33282846	0.36808518	0.38185516	0.3745603	0.34937504	0.34066042	0.36842275	0.32584834	0.3629533	0.37972796	0.33271998	0.3547825	0.33772087	0.33577833	0.39643684	0.3934918	0.36883956	0.33868665	0.3429653	0.3392698	0.34328455	0.35307288	0.3748987
brs284	0.3604523	0.37650216	0.33087388	0.2646277	0.32806394	0.2979915	0.34339732	0.31664532	0.374542	0.37491485	0.34259126	0.3495201	0.36415628	0.3717269	0.3900347	0.36598572	0.0	0.18645415	0.33637056	0.3762971	0.37057576	0.35839036	0.37398434	0.3486904	0.3590983	0.34960523	0.35950097	0.013446005	0.3779001	0.37331194	0.36650184	0.33436552	0.32924515	0.35536152	0.3730119	0.40666905	0.37041962	0.3937485	0.36260173	0.3224146	0.3305339	0.40161833	0.32528576	0.37644395	0.35675028	0.35996303	0.39560413	0.34623873	0.3583066
brs511	0.35086468	0.3583221	0.35996562	0.28959826	0.3118454	0.3354299	0.34945357	0.33725944	0.37176162	0.3781176	0.3446909	0.32487515	0.34954655	0.37466154	0.3422917	0.38463846	0.18645415	0.0	0.32908285	0.36950353	0.36350664	0.33980638	0.37691173	0.33281404	0.32837334	0.35551468	0.35197604	0.18347038	0.35421294	0.3717637	0.3446291	0.33852664	0.3521854	0.3681309	0.38992202	0.3769721	0.32883132	0.3699181	0.3370108	0.36649483	0.36456493	0.34269243	0.36771786	0.37250957	0.35392922	0.34987757	0.38616008	0.36027455	0.35333788
brs531	0.340849	0.31033114	0.26992735	0.31027916	0.32673788	0.26053163	0.2117009	0.27729055	0.32765973	0.33895707	0.2813939	0.27612957	0.31958503	0.3446923	0.3386294	0.377	0.33637056	0.32908285	0.0	0.33862653	0.31439272	0.31358132	0.34139004	0.20264	0.3480711	0.34234372	0.31324494	0.33784464	0.3283484	0.3315043	0.32332772	0.30549702	0.30751026	0.36076072	0.34113088	0.340167	0.33175266	0.33904365	0.335773	0.31630734	0.31432578	0.30810702	0.31149283	0.3445079	0.33306584	0.36810148	0.33817112	0.32049972	0.2729564
brs7980	0.29981184	0.31514636	0.32994437	0.3799465	0.3706652	0.30448842	0.35734323	0.32606792	0.3232095	0.3483055	0.30605048	0.26049772	0.32542464	0.352029	0.24905963	0.30250958	0.3762971	0.36950353	0.33862653	0.0	0.34106937	0.35619426	0.3608728	0.3230211	0.31389466	0.32402813	0.30863532	0.37694016	0.3531605	0.3503007	0.3215438	0.2974629	0.3519032	0.31996757	0.33121768	0.34322357	0.33015564	0.34437075	0.32945886	0.35231897	0.3469189	0.31232974	0.3442582	0.3219419	0.2865133	0.38375732	0.32305697	0.29871657	0.3272167
cac_1	0.26645255	0.2530487	0.36620346	0.3249603	0.3509695	0.36960432	0.3587908	0.34924456	0.31840584	0.341903	0.34875652	0.3419043	0.30261835	0.35170713	0.28901246	0.37906298	0.37057576	0.36350664	0.31439272	0.34106937	0.0	0.37615734	0.3662753	0.32233438	0.34406877	0.3407418	0.30333257	0.37717733	0.13404611	0.1226799	0.1815094	0.3341196	0.3566959	0.37423795	0.31627327	0.32150847	0.3056776	0.3473837	0.31573913	0.4147565	0.3718225	0.34333754	0.38857815	0.32958582	0.2851388	0.35391062	0.3395288	0.38641638	0.3139761
cd201rr	0.35077715	0.34252697	0.33015195	0.29982975	0.314913	0.32125255	0.32373592	0.36132145	0.36612296	0.36561197	0.3408247	0.2948225	0.24726193	0.325769	0.34620062	0.32938516	0.35839036	0.33980638	0.31358132	0.35619426	0.37615734	0.0	0.18390535	0.2749935	0.3186684	0.29100123	0.34451014	0.35867926	0.35070452	0.34870374	0.3605134	0.32857722	0.319022	0.33069813	0.37035656	0.35856292	0.3035755	0.33281705	0.3070157	0.308551	0.3247207	0.3782881	0.322277	0.40198925	0.3850145	0.26028085	0.35366765	0.3705089	0.2527075
cd219rr	0.35827288	0.3486731	0.34880948	0.3082798	0.2953263	0.3314714	0.34596732	0.37278652	0.35618615	0.3681005	0.34812856	0.30822372	0.28114402	0.342066	0.36583093	0.30676863	0.37398434	0.37691173	0.34139004	0.3608728	0.3662753	0.18390535	0.0	0.2964502	0.33356854	0.31321755	0.33841988	0.37516427	0.37172022	0.3617318	0.3738202	0.33060905	0.34601665	0.3530442	0.35685793	0.38038436	0.30977246	0.31022513	0.32452285	0.34367603	0.3433902	0.39892954	0.33669034	0.3782435	0.37875003	0.29442102	0.3384432	0.38463035	0.29559126
cd230rr	0.35554942	0.31074807	0.26678514	0.30603105	0.31666315	0.2653558	0.21646489	0.2691827	0.33912578	0.3300279	0.27051455	0.2575293	0.31685257	0.35828453	0.32110867	0.34556222	0.3486904	0.33281404	0.20264	0.3230211	0.32233438	0.2749935	0.2964502	0.0	0.35607857	0.31232962	0.29880536	0.3493174	0.34263903	0.34388232	0.34306693	0.29597118	0.29590958	0.35124388	0.3346152	0.35360986	0.31856683	0.3475777	0.30556366	0.31447437	0.28619644	0.32765868	0.30306202	0.34024778	0.33003944	0.3372442	0.3227556	0.31034428	0.25604355
cd237rr	0.34620565	0.35706985	0.33508232	0.3231283	0.34241465	0.31941113	0.35982224	0.32590118	0.3278012	0.33632854	0.3111895	0.3283196	0.29953754	0.37496352	0.3345172	0.34232503	0.3590983	0.32837334	0.3480711	0.31389466	0.34406877	0.3186684	0.33356854	0.35607857	0.0	0.34717605	0.3387345	0.3612936	0.35043865	0.36188808	0.3298088	0.31749338	0.35775092	0.35890138	0.2941768	0.2750523	0.31168917	0.33605826	0.2562267	0.36628237	0.3625602	0.34748444	0.34146896	0.35346618	0.3085879	0.31164756	0.34458077	0.35495076	0.32394525
cdtn_04	0.35591474	0.34758392	0.34502885	0.34299725	0.33494633	0.33219606	0.35409608	0.34251094	0.367582	0.38102147	0.34241158	0.33873713	0.32952666	0.33761308	0.35200948	0.33915284	0.34960523	0.35551468	0.34234372	0.32402813	0.3407418	0.29100123	0.31321755	0.31232962	0.34717605	0.0	0.33343264	0.34934807	0.35631728	0.35096934	0.33724305	0.3286513	0.35536787	0.31982815	0.34625047	0.36393923	0.2877361	0.36898854	0.3268548	0.34216756	0.35111368	0.36878416	0.3343898	0.35088003	0.3370753	0.3214309	0.32887968	0.35190713	0.34722424
conquista	0.34249842	0.32108498	0.28829724	0.32426995	0.32654294	0.3188364	0.3252235	0.3066182	0.3556755	0.35119966	0.293565	0.27995664	0.33908987	0.36290044	0.27443174	0.33282846	0.35950097	0.35197604	0.31324494	0.30863532	0.30333257	0.34451014	0.33841988	0.29880536	0.3387345	0.33343264	0.0	0.36460748	0.32751998	0.3171412	0.330323	0.31698093	0.2668725	0.33835557	0.33228487	0.35066226	0.33458048	0.29940888	0.3257296	0.33404237	0.3096133	0.311282	0.3150806	0.33273426	0.30919233	0.3720551	0.34846	0.3113195	0.31114164
cristalino	0.35998735	0.3775997	0.3343985	0.2719503	0.3294463	0.30134267	0.3450734	0.3206594	0.3763683	0.37370026	0.34590808	0.34960344	0.3645769	0.37597716	0.39944044	0.36808518	0.013446005	0.18347038	0.33784464	0.37694016	0.37717733	0.35867926	0.37516427	0.3493174	0.3612936	0.34934807	0.36460748	0.0	0.37511352	0.37389725	0.36667153	0.33923647	0.3259572	0.349721	0.3804087	0.40775943	0.36914706	0.39584887	0.36538118	0.32187337	0.33091956	0.40076888	0.32377222	0.37809372	0.36260137	0.36271775	0.3993069	0.34845558	0.35806835
cs303pta276	0.25614366	0.2183061	0.35507905	0.36449552	0.37964463	0.38102764	0.37334424	0.3690183	0.3240043	0.34507808	0.36413008	0.34425205	0.27367628	0.345973	0.3022973	0.38185516	0.3779001	0.35421294	0.3283484	0.3531605	0.13404611	0.35070452	0.37172022	0.34263903	0.35043865	0.35631728	0.32751998	0.37511352	0.0	0.07706273	0.23425797	0.35061926	0.36426267	0.36051753	0.34621307	0.33116895	0.32260105	0.36017966	0.3538151	0.4085022	0.3725967	0.37193352	0.37997308	0.34159598	0.31471485	0.362119	0.33949345	0.37404883	0.28433535
cs303tnkca	0.23733638	0.21405293	0.34482312	0.362316	0.37273052	0.36614856	0.38123146	0.36777863	0.33682102	0.34358838	0.3517864	0.3502521	0.28367504	0.35760602	0.30548754	0.3745603	0.37331194	0.3717637	0.3315043	0.3503007	0.1226799	0.34870374	0.3617318	0.34388232	0.36188808	0.35096934	0.3171412	0.37389725	0.07706273	0.0	0.23113835	0.34877294	0.35208207	0.36007264	0.33605123	0.33016667	0.31197315	0.35669467	0.3479568	0.40446398	0.3765359	0.36856952	0.3827854	0.337851	0.30104554	0.35501912	0.3208868	0.3752332	0.29422015
cs94731	0.30209264	0.31377304	0.37595266	0.33165812	0.34600356	0.3453583	0.36937982	0.35688347	0.35626975	0.35536492	0.35962224	0.33294153	0.32302886	0.38326848	0.32577783	0.34937504	0.36650184	0.3446291	0.32332772	0.3215438	0.1815094	0.3605134	0.3738202	0.34306693	0.3298088	0.33724305	0.330323	0.36667153	0.23425797	0.23113835	0.0	0.3494099	0.38055444	0.3665483	0.33427092	0.3330793	0.2991861	0.35219237	0.31984276	0.4096878	0.37529588	0.35134828	0.3882989	0.17434542	0.31406245	0.37027368	0.32208052	0.36567637	0.33005884
cz48b52	0.29035214	0.29922977	0.30811012	0.34234074	0.33073956	0.2650534	0.28332064	0.30551142	0.3235642	0.34374544	0.28820154	0.28206208	0.3082925	0.359952	0.32260105	0.34066042	0.33436552	0.33852664	0.30549702	0.2974629	0.3341196	0.32857722	0.33060905	0.29597118	0.31749338	0.3286513	0.31698093	0.33923647	0.35061926	0.34877294	0.3494099	0.0	0.33792612	0.32698604	0.34266794	0.36132097	0.31669775	0.3568765	0.3319852	0.28815264	0.29624885	0.3224865	0.3049251	0.36886203	0.3286782	0.3620343	0.34010708	0.32855266	0.31231055
desafio	0.35573056	0.3704821	0.2878336	0.32542834	0.36182663	0.29594964	0.30728576	0.28749737	0.37017766	0.3569622	0.2781299	0.34351394	0.33382	0.36418533	0.3374781	0.36842275	0.32924515	0.3521854	0.30751026	0.3519032	0.3566959	0.319022	0.34601665	0.29590958	0.35775092	0.35536787	0.2668725	0.3259572	0.36426267	0.35208207	0.38055444	0.33792612	0.0	0.36785233	0.39493266	0.4000535	0.33275783	0.3787434	0.36183783	0.29277226	0.27975816	0.3537485	0.2476534	0.3897982	0.35096207	0.34638393	0.37711728	0.31636328	0.29147756
dm309	0.28043023	0.19818358	0.35195246	0.37001458	0.37328944	0.35412648	0.3690065	0.37396237	0.30991212	0.3744912	0.37203288	0.31717065	0.33001816	0.33572483	0.33723834	0.32584834	0.35536152	0.3681309	0.36076072	0.31996757	0.37423795	0.33069813	0.3530442	0.35124388	0.35890138	0.31982815	0.33835557	0.349721	0.36051753	0.36007264	0.3665483	0.32698604	0.36785233	0.0	0.37643892	0.38381276	0.35593027	0.33692268	0.35129133	0.3263594	0.35732353	0.3451684	0.36220288	0.37796906	0.35185966	0.35963646	0.3842353	0.33454493	0.38429925
dm339	0.3386673	0.33814946	0.3708856	0.33872327	0.35702127	0.3432936	0.3626437	0.3504758	0.3541312	0.27519336	0.37131184	0.32699448	0.33786744	0.36829647	0.32551637	0.3629533	0.3730119	0.38992202	0.34113088	0.33121768	0.31627327	0.37035656	0.35685793	0.3346152	0.2941768	0.34625047	0.33228487	0.3804087	0.34621307	0.33605123	0.33427092	0.34266794	0.39493266	0.37643892	0.0	0.13789497	0.3416688	0.33654657	0.21913956	0.39624736	0.37228057	0.37998378	0.36209914	0.3263712	0.3084006	0.3659533	0.32443658	0.38771802	0.3338223
doko	0.33718345	0.33703092	0.36642992	0.38028112	0.37070754	0.36184734	0.37763688	0.35676536	0.35239854	0.28147146	0.38039497	0.3269128	0.33422565	0.36667046	0.33222538	0.37972796	0.40666905	0.3769721	0.340167	0.34322357	0.32150847	0.35856292	0.38038436	0.35360986	0.2750523	0.36393923	0.35066226	0.40775943	0.33116895	0.33016667	0.3330793	0.36132097	0.4000535	0.38381276	0.13789497	0.0	0.34132916	0.3783852	0.2056158	0.40182218	0.3875243	0.37858567	0.38233674	0.35306954	0.32294908	0.3898239	0.34660134	0.3908243	0.34244654
embrapa48	0.33679396	0.3334063	0.3593423	0.34512442	0.35328546	0.3419325	0.35623258	0.34448406	0.33596763	0.3569564	0.3254649	0.36665857	0.229482	0.3614484	0.30239308	0.33271998	0.37041962	0.32883132	0.33175266	0.33015564	0.3056776	0.3035755	0.30977246	0.31856683	0.31168917	0.2877361	0.33458048	0.36914706	0.32260105	0.31197315	0.2991861	0.31669775	0.33275783	0.35593027	0.3416688	0.34132916	0.0	0.34807038	0.29458395	0.36896753	0.3744792	0.39244714	0.33936995	0.31353828	0.30620268	0.29344812	0.32014441	0.34998053	0.30698654
ft_abyara	0.36604202	0.33475524	0.35994974	0.31861076	0.34142208	0.3745886	0.35956377	0.38876188	0.34194013	0.3721922	0.34532186	0.34497884	0.3473552	0.38166857	0.27998766	0.3547825	0.3937485	0.3699181	0.33904365	0.34437075	0.3473837	0.33281705	0.31022513	0.3475777	0.33605826	0.36898854	0.29940888	0.39584887	0.36017966	0.35669467	0.35219237	0.3568765	0.3787434	0.33692268	0.33654657	0.3783852	0.34807038	0.0	0.3416376	0.3672174	0.3675412	0.32177553	0.37362975	0.36886045	0.36916268	0.35540655	0.35269967	0.32867855	0.34358534
ft_cristalina	0.3294946	0.33306578	0.36037746	0.3062197	0.31841394	0.33757982	0.34039104	0.3370427	0.34875673	0.35122252	0.34800687	0.31369355	0.29396403	0.3482363	0.3118637	0.33772087	0.36260173	0.3370108	0.335773	0.32945886	0.31573913	0.3070157	0.32452285	0.30556366	0.2562267	0.3268548	0.3257296	0.36538118	0.3538151	0.3479568	0.31984276	0.3319852	0.36183783	0.35129133	0.21913956	0.2056158	0.29458395	0.3416376	0.0	0.39806786	0.38159963	0.35687765	0.3637108	0.32689065	0.31239766	0.32990453	0.3241531	0.37187287	0.3307427
ft_3165	0.35866058	0.36645478	0.29647523	0.34706283	0.34515628	0.30429992	0.28695914	0.301206	0.3507286	0.3435965	0.2801112	0.3255143	0.3683899	0.37129587	0.36022535	0.33577833	0.3224146	0.36649483	0.31630734	0.35231897	0.4147565	0.308551	0.34367603	0.31447437	0.36628237	0.34216756	0.33404237	0.32187337	0.4085022	0.40446398	0.4096878	0.28815264	0.29277226	0.3263594	0.39624736	0.40182218	0.36896753	0.3672174	0.39806786	0.0	0.30660063	0.37683004	0.28353274	0.40890068	0.362733	0.3577346	0.37662444	0.30184624	0.31856492
gh2275rx	0.39579716	0.36843258	0.26534683	0.3100846	0.35309803	0.29602885	0.24722353	0.29871613	0.35387185	0.31396234	0.31015337	0.29089862	0.36368504	0.36729136	0.39941797	0.39643684	0.3305339	0.36456493	0.31432578	0.3469189	0.3718225	0.3247207	0.3433902	0.28619644	0.3625602	0.35111368	0.3096133	0.33091956	0.3725967	0.3765359	0.37529588	0.29624885	0.27975816	0.35732353	0.37228057	0.3875243	0.3744792	0.3675412	0.38159963	0.30660063	0.0	0.37068504	0.21807821	0.39659816	0.3663392	0.3700389	0.35545892	0.29511642	0.28624803
hartwig	0.3607028	0.3445133	0.35664824	0.36303645	0.36545166	0.34003145	0.33504412	0.35643756	0.374315	0.38634005	0.34751835	0.2761707	0.3790583	0.36421123	0.30540782	0.3934918	0.40161833	0.34269243	0.30810702	0.31232974	0.34333754	0.3782881	0.39892954	0.32765868	0.34748444	0.36878416	0.311282	0.40076888	0.37193352	0.36856952	0.35134828	0.3224865	0.3537485	0.3451684	0.37998378	0.37858567	0.39244714	0.32177553	0.35687765	0.37683004	0.37068504	0.0	0.35618037	0.37616012	0.34671262	0.4074023	0.36318198	0.35363656	0.37621996
hoterere	0.3656582	0.36965653	0.27043134	0.3151952	0.3536884	0.27802274	0.26291853	0.26720867	0.3561563	0.3348603	0.2456469	0.31880382	0.34177482	0.36590466	0.37020284	0.36883956	0.32528576	0.36771786	0.31149283	0.3442582	0.38857815	0.322277	0.33669034	0.30306202	0.34146896	0.3343898	0.3150806	0.32377222	0.37997308	0.3827854	0.3882989	0.3049251	0.2476534	0.36220288	0.36209914	0.38233674	0.33936995	0.37362975	0.3637108	0.28353274	0.21807821	0.35618037	0.0	0.3924707	0.3455465	0.36389357	0.33726817	0.28397235	0.30064517
iac100	0.36553258	0.3582799	0.34496439	0.3687728	0.34996998	0.3522189	0.36741516	0.36131072	0.37905946	0.36654228	0.36689866	0.32762006	0.35113877	0.39081943	0.33864662	0.33868665	0.37644395	0.37250957	0.3445079	0.3219419	0.32958582	0.40198925	0.3782435	0.34024778	0.35346618	0.35088003	0.33273426	0.37809372	0.34159598	0.337851	0.17434542	0.36886203	0.3897982	0.37796906	0.3263712	0.35306954	0.31353828	0.36886045	0.32689065	0.40890068	0.39659816	0.37616012	0.3924707	0.0	0.32105836	0.38245696	0.30269843	0.3478374	0.3633252
iac24	0.3173044	0.32813615	0.30888218	0.35567695	0.3702824	0.33783937	0.35662058	0.30114448	0.2992673	0.34405655	0.3170787	0.32165265	0.3136234	0.33901012	0.3073961	0.3429653	0.35675028	0.35392922	0.33306584	0.2865133	0.2851388	0.3850145	0.37875003	0.33003944	0.3085879	0.3370753	0.30919233	0.36260137	0.31471485	0.30104554	0.31406245	0.3286782	0.35096207	0.35185966	0.3084006	0.32294908	0.30620268	0.36916268	0.31239766	0.362733	0.3663392	0.34671262	0.3455465	0.32105836	0.0	0.37126297	0.32388493	0.32216272	0.3428752
iacfoscarim	0.34756583	0.37521487	0.3517059	0.33187154	0.3350222	0.35220218	0.36860538	0.36011544	0.35574633	0.3700196	0.35654527	0.40025455	0.27995718	0.36083367	0.37777868	0.3392698	0.35996303	0.34987757	0.36810148	0.38375732	0.35391062	0.26028085	0.29442102	0.3372442	0.31164756	0.3214309	0.3720551	0.36271775	0.362119	0.35501912	0.37027368	0.3620343	0.34638393	0.35963646	0.3659533	0.3898239	0.29344812	0.35540655	0.32990453	0.3577346	0.3700389	0.4074023	0.36389357	0.38245696	0.37126297	0.0	0.3796875	0.40853333	0.34377584
igracm149	0.36849797	0.33316562	0.3422697	0.36208323	0.3669176	0.3389572	0.35295978	0.34740812	0.36801544	0.35505518	0.33647028	0.30195522	0.34106445	0.37579304	0.3375008	0.34328455	0.39560413	0.38616008	0.33817112	0.32305697	0.3395288	0.35366765	0.3384432	0.3227556	0.34458077	0.32887968	0.34846	0.3993069	0.33949345	0.3208868	0.32208052	0.34010708	0.37711728	0.3842353	0.32443658	0.34660134	0.32014441	0.35269967	0.3241531	0.37662444	0.35545892	0.36318198	0.33726817	0.30269843	0.32388493	0.3796875	0.0	0.3364782	0.34283745
juruena	0.37391233	0.35027102	0.27643898	0.34389246	0.37922865	0.3207287	0.2811222	0.26816684	0.3318245	0.3565772	0.2941687	0.30588818	0.35043755	0.36622426	0.3137737	0.35307288	0.34623873	0.36027455	0.32049972	0.29871657	0.38641638	0.3705089	0.38463035	0.31034428	0.35495076	0.35190713	0.3113195	0.34845558	0.37404883	0.3752332	0.36567637	0.32855266	0.31636328	0.33454493	0.38771802	0.3908243	0.34998053	0.32867855	0.37187287	0.30184624	0.29511642	0.35363656	0.28397235	0.3478374	0.32216272	0.40853333	0.3364782	0.0	0.3317381
kanto102	0.32634294	0.3228699	0.28968403	0.30812058	0.35484916	0.278978	0.22004183	0.30529216	0.31693304	0.31980383	0.3019079	0.29207328	0.285632	0.35231233	0.3224886	0.3748987	0.3583066	0.35333788	0.2729564	0.3272167	0.3139761	0.2527075	0.29559126	0.25604355	0.32394525	0.34722424	0.31114164	0.35806835	0.28433535	0.29422015	0.33005884	0.31231055	0.29147756	0.38429925	0.3338223	0.34244654	0.30698654	0.34358534	0.3307427	0.31856492	0.28624803	0.37621996	0.30064517	0.3633252	0.3428752	0.34377584	0.34283745	0.3317381	0.0
lg60177ipro	0.37128928	0.3421714	0.23974802	0.33433574	0.34367147	0.258664	0.29025877	0.23898841	0.34672374	0.34990272	0.06397224	0.29613328	0.3219529	0.37945235	0.33751094	0.3345519	0.34181854	0.33774078	0.28139034	0.30490434	0.34387666	0.3623723	0.35407782	0.27779672	0.3090539	0.350766	0.30427298	0.34107238	0.3728904	0.36913773	0.36597544	0.27886844	0.2822115	0.37644914	0.38017768	0.3881836	0.3224627	0.35879454	0.34896088	0.2982476	0.30021238	0.3526884	0.2660549	0.35584036	0.3154759	0.36136648	0.34740385	0.28466544	0.3199627
m7739ipro	0.34475067	0.369237	0.35176986	0.32035342	0.34326616	0.34366947	0.32901776	0.36013618	0.36024383	0.3908221	0.31628054	0.34002107	0.34399182	0.39162788	0.32897466	0.3606851	0.36767948	0.3598239	0.33591914	0.3512889	0.3584086	0.33069563	0.32459497	0.3535683	0.27881294	0.35549396	0.3222936	0.36307314	0.37575182	0.37069398	0.36245725	0.31554672	0.33274972	0.37196594	0.35148257	0.37590188	0.33893484	0.20735702	0.30653632	0.33723474	0.35629174	0.32985795	0.3387863	0.3820652	0.3594183	0.35230312	0.36192602	0.33838752	0.3303939
m8210ipro	0.38434127	0.363854	0.39255923	0.38127494	0.37087458	0.39569443	0.40540364	0.39822176	0.38138235	0.3716305	0.4072773	0.40416038	0.38183957	0.41188544	0.38163468	0.3822303	0.39977282	0.39165112	0.3945434	0.41275212	0.38362	0.40071243	0.38469154	0.386959	0.3848782	0.38603067	0.4025631	0.40163296	0.3750649	0.3649166	0.37896734	0.38247558	0.40026122	0.39146274	0.375649	0.38344204	0.39278588	0.3776656	0.3857873	0.39807093	0.40270478	0.42858765	0.3867966	0.38566953	0.3940729	0.3901681	0.35780868	0.3955928	0.40420026
m8372ipro	0.34996268	0.33468467	0.32144538	0.34178188	0.3427469	0.3099491	0.29771554	0.3310422	0.35518253	0.33438998	0.3297343	0.2839402	0.3341012	0.33364946	0.35761997	0.36916804	0.3780035	0.3686728	0.32867795	0.31262767	0.34853202	0.32401252	0.33736318	0.3361459	0.31110337	0.33485985	0.3251552	0.38006616	0.35613197	0.36327383	0.35686842	0.28695673	0.37919855	0.3627041	0.33780497	0.33187145	0.36599007	0.34165978	0.3107037	0.3268492	0.32326335	0.28931153	0.30649632	0.3606145	0.3467942	0.3655215	0.33771417	0.32363915	0.3295322
m8220i2x	0.34935284	0.35462034	0.30834645	0.30967048	0.34656098	0.29576984	0.30885643	0.3006905	0.33978182	0.35785857	0.30291462	0.25574666	0.35775113	0.3491141	0.3216208	0.31810445	0.35625932	0.34723753	0.3258579	0.28244552	0.364133	0.3508058	0.36914432	0.3106889	0.3143566	0.33809346	0.30512655	0.35867184	0.3730933	0.3678742	0.3480474	0.29492	0.3447337	0.33651897	0.34274045	0.34642133	0.36441448	0.35354346	0.31360424	0.30808818	0.33249584	0.3179961	0.3198486	0.3451288	0.29890096	0.38528004	0.34168857	0.28692406	0.3427988
m8866	0.31552824	0.35774633	0.3471398	0.34851998	0.28924033	0.3218575	0.35859856	0.32782993	0.35705718	0.33945972	0.31264186	0.33665943	0.29916942	0.35476786	0.32773465	0.24228768	0.36094132	0.33943743	0.3322472	0.33009094	0.3561215	0.30908987	0.31794667	0.32961756	0.30308756	0.35507718	0.33182135	0.36141744	0.3657637	0.3485654	0.34531954	0.3149397	0.3629172	0.3705475	0.2957316	0.2682717	0.29174975	0.37179756	0.26962668	0.3424218	0.3883296	0.37113905	0.3780053	0.3611521	0.3130775	0.34364462	0.34543994	0.35805956	0.3336359
m9144	0.18263367	0.25621483	0.3485642	0.36198065	0.27146053	0.34970176	0.36014462	0.35495323	0.3184736	0.36540082	0.36129078	0.3365082	0.33517188	0.33519772	0.31179476	0.30382097	0.37950322	0.37304226	0.3348221	0.34721637	0.3375079	0.35290733	0.3470364	0.33809307	0.35444167	0.35100588	0.3499462	0.38270974	0.3333063	0.3285918	0.35002676	0.2913499	0.37661296	0.24845566	0.35014996	0.34943822	0.35236374	0.33017415	0.3404633	0.2900193	0.40481478	0.3521014	0.37918484	0.37957886	0.34254682	0.35738257	0.37393725	0.36775157	0.3424269
milionario	0.34109753	0.33172202	0.3369151	0.3354414	0.36325085	0.34432915	0.36812145	0.34757087	0.34507614	0.3482069	0.33295766	0.3374552	0.28900266	0.37256747	0.3431748	0.33959818	0.36959732	0.35852835	0.33806312	0.32560045	0.31861377	0.35226998	0.35645458	0.34818777	0.27535808	0.36788934	0.34163547	0.3756246	0.32615218	0.3235852	0.24356167	0.34427905	0.36260518	0.3782072	0.3343901	0.3143448	0.29617438	0.37517843	0.27843	0.39381385	0.38095546	0.3739032	0.3802747	0.18013209	0.30176273	0.3358336	0.32081184	0.36824638	0.3181973
msoy8230	0.33035657	0.32205698	0.34227893	0.3459568	0.28974205	0.33413842	0.3496611	0.34380624	0.36070132	0.37628105	0.31988198	0.3085379	0.32906926	0.342191	0.27917665	0.32094452	0.36820215	0.32486948	0.31786126	0.3531405	0.34224775	0.3414737	0.34720486	0.3272102	0.31039375	0.34192565	0.3212778	0.3728327	0.3383943	0.3416552	0.33912417	0.3003453	0.37436774	0.35319346	0.36020005	0.35798946	0.34239924	0.31154427	0.34269828	0.33410066	0.38189232	0.30633208	0.36010182	0.3656835	0.32264394	0.37462506	0.36085284	0.3502596	0.34831733
n7901	0.34889513	0.3253102	0.2412546	0.334925	0.338887	0.3203933	0.30989525	0.30980948	0.33924866	0.3559601	0.30835402	0.31253445	0.37116873	0.36205834	0.29448822	0.3532526	0.35826874	0.34197128	0.2927375	0.33993837	0.36615264	0.3491891	0.38999724	0.29278922	0.35285866	0.36236724	0.32318074	0.3627914	0.3595982	0.3644168	0.37783974	0.30593434	0.3262075	0.3278602	0.38000423	0.379425	0.36166695	0.36135843	0.38204488	0.3065	0.34516725	0.3099478	0.3126206	0.3829466	0.34626985	0.36212236	0.38227037	0.32804844	0.34002918
neo790	0.38185343	0.37608445	0.2707911	0.31879488	0.37839437	0.30637503	0.3081893	0.2631754	0.36470628	0.30829537	0.2715416	0.35326353	0.32402706	0.38882676	0.39179638	0.35152224	0.32453224	0.37802783	0.3428224	0.3557683	0.38568974	0.3288121	0.33334145	0.3184997	0.35936335	0.35937878	0.3279116	0.32631084	0.39222664	0.3906045	0.4029847	0.33242822	0.23340033	0.3855165	0.37786335	0.39299437	0.3476541	0.3675877	0.36773765	0.28020394	0.26623166	0.40925673	0.24659133	0.3854596	0.35211155	0.34720895	0.3563084	0.29357842	0.29609188
nk7201ipro	0.3516431	0.35869372	0.24155682	0.2992333	0.34367856	0.24517812	0.24910022	0.27679887	0.35604292	0.33844608	0.24792907	0.26606524	0.33131376	0.3496928	0.33586505	0.35552764	0.32832107	0.32257384	0.2806173	0.30127582	0.35201907	0.3130391	0.3313172	0.26984358	0.33132803	0.34510708	0.2890581	0.327733	0.36733454	0.3513932	0.36290023	0.30344784	0.2874846	0.3585545	0.36575404	0.3663084	0.33801836	0.36291042	0.33641315	0.28646687	0.29160792	0.3472551	0.28267002	0.37928656	0.31989497	0.35834023	0.3552875	0.2893264	0.27415878
ns7300ipro	0.38101184	0.33904132	0.23889321	0.32692745	0.36468938	0.29269794	0.2843269	0.25180748	0.34414563	0.31726202	0.2598648	0.3115364	0.34198788	0.36784256	0.37505877	0.36232919	0.30846804	0.35246193	0.3173897	0.35227695	0.3744488	0.3590469	0.3685256	0.30464554	0.34199005	0.3427652	0.32253417	0.30965278	0.36981648	0.37435564	0.3902435	0.29054272	0.29870802	0.3569263	0.38135073	0.38498703	0.37905094	0.38029414	0.38292888	0.25027558	0.26023734	0.3825699	0.25763595	0.37779635	0.3334468	0.3735895	0.36700305	0.2545145	0.32440472
ns7709	0.36520764	0.36279935	0.26594692	0.28526828	0.3328873	0.25933704	0.2816601	0.30163327	0.35986182	0.34429196	0.2553445	0.29482085	0.3364442	0.3667137	0.32298172	0.36419594	0.35562152	0.32786673	0.3143835	0.3223792	0.33820477	0.29878652	0.3335091	0.27348736	0.32165977	0.3358554	0.2942409	0.35361362	0.33832616	0.3354147	0.33482563	0.3043013	0.30422655	0.35495645	0.3572193	0.3651862	0.34868047	0.32079297	0.32951653	0.32391578	0.26514906	0.33848935	0.25924575	0.37815487	0.3328089	0.34285784	0.3518879	0.31613207	0.29439193
nt_12	0.3620642	0.33129257	0.36567962	0.34267184	0.36972243	0.36049736	0.35106453	0.37458658	0.33554092	0.34263358	0.3529655	0.3272639	0.30756375	0.3607481	0.3585848	0.35251057	0.38788086	0.36863357	0.35249197	0.3550385	0.3655555	0.3292224	0.32916248	0.3493533	0.34293452	0.3616245	0.35392383	0.38934666	0.3601122	0.35075873	0.36458638	0.35261026	0.3726188	0.3442841	0.36007166	0.36035803	0.32582083	0.32921964	0.31172484	0.3689569	0.36399525	0.3760277	0.34716412	0.36472782	0.35335937	0.34835905	0.32701826	0.34721795	0.3485045
olimpo	0.38442382	0.3716955	0.26978463	0.32640487	0.37682006	0.30985653	0.31527996	0.25866598	0.36670503	0.31051847	0.27289456	0.35443386	0.31870395	0.38673508	0.39061308	0.35313	0.32590118	0.37541553	0.34823918	0.35310426	0.38725394	0.33259815	0.33685285	0.32074812	0.3581102	0.3612147	0.32755223	0.3276399	0.39226764	0.39296368	0.4042353	0.32929894	0.23271291	0.38171336	0.37778875	0.3931085	0.34858042	0.36727643	0.36531073	0.27811283	0.26163337	0.40900835	0.25705343	0.38825792	0.35385725	0.34547842	0.35589796	0.291643	0.30402216
p98c81	0.3730271	0.34971458	0.35072073	0.32293388	0.3368973	0.37796834	0.38455987	0.39012092	0.37886426	0.3447082	0.3686489	0.37116778	0.31390125	0.34177718	0.33492762	0.31084543	0.3729267	0.3802552	0.36710492	0.38261378	0.3235709	0.29387394	0.32447094	0.3480536	0.34378496	0.30757385	0.33437905	0.37230366	0.33320636	0.31927603	0.36331874	0.37728983	0.34978196	0.32334295	0.31195286	0.31717953	0.31581038	0.33735466	0.28484932	0.36467385	0.3880828	0.3930002	0.37368676	0.3878344	0.35166332	0.317212	0.37742767	0.38382846	0.35288778
p98y11	0.3829007	0.37184352	0.32962784	0.32067642	0.34640455	0.32275558	0.3375223	0.35571265	0.38254702	0.35176116	0.33046615	0.3168677	0.3229983	0.3699149	0.3581447	0.35297838	0.41675857	0.39384627	0.32773158	0.33748418	0.35395452	0.33338737	0.30889437	0.31028888	0.3487382	0.3432773	0.34785092	0.41914973	0.3720836	0.37022746	0.36331946	0.32900175	0.36770427	0.3858746	0.34583393	0.3791977	0.33972988	0.33127645	0.33178502	0.367293	0.3576536	0.32062238	0.3478994	0.35714054	0.3533327	0.36165297	0.33564845	0.3733104	0.32905614
pintado	0.35885644	0.3614782	0.34620997	0.3306424	0.357745	0.33216903	0.34066406	0.35686266	0.37194034	0.34524274	0.34984195	0.30263114	0.32142103	0.3688174	0.34018838	0.36832935	0.415548	0.3892915	0.33065313	0.31731892	0.3273405	0.36128676	0.33796844	0.32661042	0.326247	0.33629984	0.3316172	0.4197629	0.35530987	0.3522718	0.34839422	0.31459418	0.37326148	0.37922144	0.31621736	0.35454193	0.32795376	0.31052485	0.31499434	0.39735943	0.36399078	0.2736478	0.35677576	0.35267016	0.33232287	0.35559574	0.34144303	0.3665796	0.3307858
satoirazu	0.37523535	0.36863753	0.38858515	0.3783556	0.3609016	0.39157936	0.38695207	0.401356	0.39203107	0.3859289	0.4070043	0.3950297	0.36749882	0.4189174	0.35214296	0.3634712	0.42230946	0.3935304	0.39663255	0.38854915	0.38546076	0.40416315	0.3805108	0.3838161	0.38239494	0.37396798	0.37709942	0.42990443	0.39595938	0.38526917	0.38783357	0.37456813	0.41203853	0.3919	0.379406	0.383604	0.3837151	0.35840255	0.37982547	0.39473343	0.4065597	0.42601967	0.39803714	0.3496843	0.3775487	0.3782931	0.32494804	0.37580156	0.4108846
soyplena	0.38651332	0.37724802	0.34243	0.38639864	0.40536794	0.3507424	0.3600185	0.3335738	0.39597315	0.3897195	0.35707107	0.4137727	0.35568047	0.40737018	0.37726778	0.36479476	0.3426049	0.39337018	0.36002627	0.36936608	0.41302022	0.37478516	0.38477692	0.3568299	0.39286295	0.37985733	0.3440335	0.3441134	0.4041308	0.40720087	0.4118825	0.36648294	0.29838213	0.36029994	0.3809153	0.4276878	0.3696579	0.3720589	0.41798788	0.33752656	0.32481396	0.4134129	0.32273546	0.40004057	0.38180697	0.39017788	0.4081535	0.33432308	0.37126762
suprema	0.35508364	0.36502376	0.35638297	0.13774766	0.240693	0.32889682	0.3316334	0.34634715	0.35358062	0.34889886	0.36211368	0.31277868	0.33117273	0.35105798	0.36077735	0.37086967	0.2326939	0.25823346	0.3348493	0.4076095	0.3430781	0.29124436	0.31941742	0.3335903	0.29895228	0.3550942	0.35379827	0.23281427	0.358616	0.3565013	0.32991472	0.36081746	0.34574166	0.35198158	0.34486112	0.35886168	0.34441328	0.3406393	0.25174287	0.37344357	0.35127926	0.3855104	0.34652928	0.37677866	0.36440432	0.33965462	0.37468153	0.37131035	0.3376457
tmg1180	0.34555244	0.3431921	0.2513984	0.30942115	0.34600484	0.1575902	0.19401121	0.26202363	0.34297803	0.317052	0.24927863	0.27956912	0.3289211	0.35548818	0.359834	0.3509807	0.3118981	0.3204095	0.2469484	0.31840584	0.37419555	0.31372008	0.33674943	0.2468604	0.33679262	0.34310517	0.3175054	0.3129267	0.38304237	0.38487348	0.37771744	0.27161175	0.25127244	0.3331604	0.35732463	0.37438193	0.33262816	0.37627888	0.3470466	0.2825685	0.23587674	0.3349979	0.2483748	0.37530416	0.3392258	0.34535447	0.34831107	0.2813443	0.24426219
tmg2379	0.36016613	0.36511514	0.26499587	0.28821337	0.32643977	0.14310957	0.21112029	0.2537127	0.34711662	0.33849022	0.23758025	0.29616538	0.34515542	0.3722923	0.36822435	0.33811346	0.31506705	0.31862625	0.25739324	0.31302798	0.3701521	0.31433854	0.3332171	0.24712354	0.32647303	0.34575227	0.3202424	0.31712678	0.37775218	0.38056484	0.37931705	0.28056097	0.27620336	0.3466921	0.3673433	0.38438028	0.3368545	0.3668591	0.35519853	0.27416426	0.2573446	0.34785217	0.26597917	0.37918392	0.32817212	0.33902743	0.34733468	0.29229882	0.24927454
tmg4388	0.35541874	0.34627673	0.34164613	0.3434491	0.36658183	0.3283679	0.33357653	0.34151185	0.36027852	0.34337857	0.34263644	0.30188388	0.31026232	0.35560852	0.3476548	0.38041663	0.41497642	0.3701623	0.32783216	0.31473225	0.3466246	0.35839602	0.35472074	0.3348938	0.31367368	0.3456457	0.34176543	0.41823447	0.3534385	0.35622	0.35173476	0.31017572	0.37942353	0.3676654	0.33476266	0.34658226	0.34237447	0.3188179	0.3170198	0.39641422	0.3580264	0.24366416	0.34575227	0.3655278	0.32717562	0.37093452	0.34536192	0.35468248	0.33166912
tmg7062ipro	0.38906106	0.4050249	0.31536353	0.3092246	0.34892488	0.30574426	0.29604793	0.2915991	0.36597052	0.3572668	0.30237725	0.3809574	0.36615878	0.40948305	0.41537338	0.36075303	0.29255792	0.35693204	0.33304685	0.3814601	0.38241875	0.36913896	0.34428224	0.3108435	0.34697735	0.3277338	0.35528234	0.29998866	0.4140587	0.41990143	0.38657445	0.32417467	0.29803154	0.39302164	0.3794065	0.41350707	0.3546143	0.38825095	0.37378594	0.30182898	0.30778337	0.4162504	0.27445433	0.3773914	0.35423458	0.34572846	0.3698249	0.31548712	0.34643385
tmg7262	0.37006423	0.36990967	0.295093	0.32296818	0.34942523	0.29509792	0.3197399	0.24767756	0.3307934	0.3082767	0.28557646	0.3619236	0.33956066	0.39618665	0.39692578	0.3704037	0.31605104	0.362547	0.3138264	0.3537924	0.36856526	0.35939577	0.3588411	0.2895023	0.33525786	0.33495727	0.3490563	0.31696755	0.37523305	0.38315257	0.37053102	0.3239762	0.2506647	0.37568712	0.39045882	0.3925786	0.35161164	0.40274873	0.38169158	0.29191187	0.29953468	0.40265617	0.26765302	0.37509733	0.33196065	0.34670764	0.36733684	0.30814728	0.31775445
tmg2883	0.36483702	0.350013	0.22135814	0.33544397	0.36857042	0.27037567	0.2744028	0.2546861	0.36012518	0.3262971	0.26187813	0.31434155	0.33993477	0.34303042	0.360853	0.36724716	0.3489532	0.35564277	0.27858764	0.32307392	0.3677272	0.33619055	0.351176	0.2939396	0.34260595	0.32909054	0.31025317	0.34620562	0.37703097	0.3811817	0.3737473	0.3146647	0.3025473	0.36627096	0.37657693	0.37186202	0.3484846	0.3610273	0.33594927	0.29401368	0.30514026	0.32259688	0.2743688	0.37365115	0.3534157	0.346142	0.36660337	0.3032993	0.31146133
tmg4182	0.34593424	0.34316015	0.3417972	0.3397338	0.3648434	0.32030147	0.32411355	0.34787154	0.3497139	0.3293824	0.34660527	0.29500026	0.3119363	0.3631655	0.3434364	0.38265762	0.40830752	0.37546813	0.3196268	0.2979346	0.3373241	0.35372043	0.3409253	0.31922472	0.31604424	0.3499627	0.3385452	0.4133636	0.3539458	0.35664845	0.34196362	0.31400758	0.36591613	0.36674342	0.33466265	0.34602788	0.3420067	0.3257556	0.31190327	0.38177177	0.35295692	0.21982975	0.33323336	0.36132246	0.32137764	0.36475357	0.3421138	0.3477164	0.3347057
tmg4185	0.34128928	0.3180535	0.3327089	0.38157126	0.3863231	0.33176062	0.33689854	0.34537864	0.3876214	0.3614792	0.34164694	0.3003811	0.33055854	0.3828528	0.31719995	0.37213996	0.41038096	0.38977635	0.31211486	0.29209438	0.3380252	0.3874787	0.37802523	0.32408985	0.35285243	0.3611075	0.32388884	0.4183038	0.33960888	0.34142724	0.35039893	0.31568024	0.3840784	0.3521837	0.34120613	0.3569888	0.36751804	0.34222436	0.33613855	0.4000519	0.36019492	0.20848066	0.36381844	0.3451927	0.3389116	0.38184783	0.35636616	0.34347662	0.36364004
tmg4377	0.3667732	0.3658412	0.32721996	0.33025843	0.35702357	0.32612783	0.29940167	0.32776174	0.35851043	0.33851168	0.34201822	0.32830715	0.34549305	0.38996077	0.37000406	0.3911415	0.40220195	0.38860604	0.3134971	0.35871556	0.34827653	0.36419803	0.33984756	0.30322284	0.3504103	0.3352842	0.3462882	0.40793785	0.37970167	0.37665358	0.3575621	0.32441393	0.35850233	0.38094273	0.34724385	0.3671239	0.32859087	0.33985502	0.3315176	0.369715	0.331631	0.3227339	0.331539	0.35832372	0.38018808	0.3654133	0.35262954	0.3529994	0.3250928
tmg801	0.3076399	0.3344092	0.37299103	0.3428942	0.25243223	0.3489835	0.3788149	0.38488853	0.37802386	0.37576225	0.35476157	0.36126965	0.30455452	0.3673931	0.309796	0.22043325	0.37248242	0.36724666	0.3673812	0.35134587	0.3557912	0.31994	0.315451	0.34437484	0.33166543	0.35152006	0.33276483	0.3825085	0.3676244	0.3622258	0.3710292	0.31764087	0.35495168	0.34757155	0.36543545	0.37135142	0.33293337	0.3426046	0.3446154	0.3480714	0.40141553	0.3856427	0.38677454	0.36934933	0.35864154	0.3391441	0.36249593	0.38770244	0.3654345
ufvs110	0.37149855	0.37137598	0.2565907	0.32064936	0.3444673	0.2523785	0.109503426	0.26750633	0.3320555	0.35171133	0.29198548	0.3063287	0.36653256	0.3696748	0.3593175	0.39723784	0.34309292	0.36243373	0.21246555	0.36736265	0.3601754	0.35169512	0.371688	0.22228351	0.36894974	0.36588213	0.328417	0.3468231	0.38324687	0.37198916	0.34889603	0.3066686	0.312499	0.37605783	0.36333278	0.37517023	0.34891468	0.35754588	0.36096478	0.2911061	0.26941532	0.34489048	0.27216062	0.35114443	0.34961906	0.38489723	0.36285025	0.28543618	0.22524597
ufvs115	0.35203975	0.32359624	0.2685349	0.31838903	0.32747096	0.27276266	0.1767426	0.2773199	0.3205983	0.33305478	0.29772374	0.28086314	0.33987597	0.34192678	0.34863627	0.39612907	0.3501728	0.33960995	0.12573412	0.33893082	0.31783372	0.34273428	0.3508228	0.21185918	0.35779548	0.36023685	0.3149446	0.34966403	0.34332716	0.34363747	0.34304118	0.30250648	0.308934	0.3685705	0.36120576	0.35569185	0.36777806	0.3507562	0.35071623	0.31661853	0.28862065	0.31593296	0.31511828	0.3538971	0.34135598	0.38820744	0.3501039	0.31509897	0.24587558
ufvs122	0.34967288	0.3387835	0.27924997	0.324897	0.3340364	0.26616108	0.16240731	0.26929006	0.32277453	0.34505785	0.29686537	0.29362518	0.3339124	0.3498499	0.35018903	0.39130718	0.33743042	0.3500057	0.12467551	0.33811933	0.3394555	0.34358114	0.3684454	0.21749298	0.34889966	0.3608488	0.32390994	0.33870313	0.3612035	0.36316514	0.3413162	0.301624	0.31691787	0.37103266	0.35317835	0.3575369	0.34849837	0.35438642	0.3473937	0.309231	0.2983078	0.32419473	0.2829212	0.34253082	0.33788696	0.38018012	0.3565026	0.2923358	0.25689048
ufvs77b31	0.33987316	0.36846286	0.31743225	0.340558	0.35825917	0.31580865	0.2059	0.29236642	0.34210867	0.3678817	0.33551383	0.32427612	0.33298185	0.3785808	0.33769456	0.39860746	0.35588053	0.36220372	0.2826376	0.34812424	0.3222687	0.32885265	0.37539122	0.25361848	0.36203095	0.35394004	0.33619735	0.3558037	0.35456756	0.35345036	0.2887228	0.33248496	0.34975198	0.37892568	0.36988732	0.3606576	0.33080962	0.35515884	0.34984925	0.33604857	0.3237659	0.36159483	0.3126003	0.31746212	0.3578932	0.38582823	0.36841252	0.30933413	0.25790215
ufvs77c10236	0.34751815	0.35074458	0.27711996	0.33276036	0.3646411	0.29193488	0.30764553	0.286422	0.37892228	0.35078102	0.27207562	0.32531098	0.32441336	0.35010216	0.3470702	0.35619882	0.34573528	0.3624406	0.28846654	0.3409961	0.35028055	0.32545295	0.35645804	0.2912169	0.35124746	0.36943373	0.28173283	0.34831598	0.35993448	0.35070053	0.35518163	0.33278468	0.081672534	0.36914495	0.38528153	0.38314575	0.34865636	0.378824	0.361871	0.31063923	0.28548262	0.32074675	0.26518384	0.3812418	0.33286846	0.3556635	0.37215757	0.3296788	0.30645683
ufvs78b10	0.27526075	0.26125416	0.35662052	0.36407775	0.35368502	0.3749777	0.35858586	0.36476672	0.32856193	0.36018777	0.3557926	0.31080884	0.3150774	0.33917513	0.23692018	0.3645943	0.37246463	0.35589442	0.32860222	0.3082797	0.2799358	0.3409382	0.3514125	0.33222723	0.34640396	0.34074992	0.2978727	0.36691913	0.23854646	0.2499919	0.3200389	0.3166764	0.3506087	0.25291038	0.32523832	0.32989073	0.32213324	0.32233664	0.33608377	0.35181883	0.37034726	0.33661407	0.35543126	0.359939	0.32331723	0.38591555	0.35823923	0.32320347	0.3235156
ufvs80b10245	0.34637532	0.36233094	0.3115352	0.18525273	0.26455045	0.31544098	0.301563	0.31681418	0.3347464	0.34398663	0.32293862	0.28980562	0.3386084	0.3636069	0.31335625	0.3186674	0.30690533	0.30655175	0.31247163	0.331731	0.30450538	0.30703247	0.32338965	0.3263046	0.33023596	0.3525192	0.32475498	0.30592948	0.31918326	0.31331864	0.2691391	0.35037935	0.3228314	0.36694986	0.33879936	0.34911153	0.33154455	0.31835577	0.3084118	0.3682726	0.33960184	0.3455564	0.33628404	0.32096332	0.33321446	0.34025908	0.35455608	0.33250588	0.31307647
ufvtn104	0.32197368	0.324323	0.37506485	0.30586806	0.32290146	0.34674296	0.35287204	0.36596695	0.35196382	0.3732955	0.34113088	0.35084945	0.29380658	0.37199688	0.3364217	0.33134755	0.34464422	0.33400884	0.3597215	0.3719462	0.30995688	0.26100528	0.30759063	0.36135224	0.26726556	0.35033232	0.35496128	0.34522322	0.31756583	0.31166115	0.311888	0.34540445	0.3438184	0.3458009	0.37037188	0.36684933	0.31314746	0.349426	0.25818583	0.3588958	0.3728521	0.37658283	0.3419282	0.3753346	0.35429904	0.297907	0.334707	0.3751014	0.33245805
ufvtn105ap	0.24367791	0.22022767	0.34889093	0.3641389	0.37898806	0.36905745	0.3829342	0.37025028	0.33470312	0.34551588	0.35980156	0.3570919	0.27338427	0.34973413	0.3051669	0.37289867	0.37841892	0.37873507	0.33513543	0.35046932	0.12839635	0.34892902	0.3631661	0.344002	0.3595197	0.35628486	0.3247608	0.38082224	0.053601246	0.043321446	0.23225576	0.35121903	0.36393037	0.3597393	0.33535162	0.32632133	0.31734028	0.3588199	0.3525588	0.40934512	0.37795448	0.36829346	0.38164294	0.3403332	0.30557176	0.361738	0.3288985	0.3746735	0.28680727
ultra	0.37852174	0.37740177	0.2397127	0.3139386	0.36580047	0.27044198	0.28007716	0.24664462	0.3583875	0.32134345	0.24397776	0.3261141	0.3570189	0.38195434	0.4073681	0.35432234	0.29665387	0.35466823	0.3025774	0.3649229	0.4084992	0.3349952	0.35131586	0.3131845	0.3475134	0.3544706	0.30949345	0.29671285	0.3998136	0.38774434	0.39564893	0.30369416	0.23674485	0.3717454	0.3807181	0.38879612	0.36841637	0.3806748	0.37938663	0.24851687	0.2641595	0.38607144	0.25598192	0.38977566	0.34841952	0.36182803	0.36656553	0.27500448	0.30562264
vencedora	0.2947609	0.30853012	0.34561613	0.37720522	0.3183204	0.34125066	0.36694613	0.34656733	0.34336743	0.3662277	0.32703346	0.3070443	0.31226066	0.37545404	0.195808	0.25837913	0.38534454	0.36589202	0.35636452	0.23122577	0.32545242	0.35982937	0.36437955	0.34196773	0.32525304	0.38986897	0.31416106	0.38690707	0.3118453	0.30974966	0.34123343	0.3092358	0.35153958	0.35538906	0.3435544	0.33614692	0.318428	0.33344147	0.33163622	0.35193923	0.38894925	0.34798652	0.35811698	0.33422852	0.29969192	0.38173002	0.34649527	0.31517366	0.33086076
vx_6828_7	0.3215097	0.30503073	0.29173627	0.30930108	0.32602105	0.28004637	0.16903943	0.30044907	0.3204014	0.3121412	0.3163659	0.29556066	0.29872805	0.34790927	0.31475988	0.35834143	0.33858153	0.3487401	0.26297444	0.3329334	0.32842064	0.27882463	0.3164015	0.23300554	0.36902368	0.34496036	0.32535595	0.3399591	0.30936787	0.31714574	0.3413863	0.28517696	0.31057683	0.32936874	0.36075488	0.3543609	0.34453434	0.35089597	0.35933498	0.30404648	0.26165307	0.35842738	0.2806972	0.35612303	0.34797093	0.35234457	0.34239608	0.279029	0.21615115
willians82	0.35448962	0.33394518	0.3737067	0.34319028	0.34990337	0.3359664	0.35658255	0.3727469	0.34780455	0.3435175	0.36046737	0.31047812	0.3388124	0.34694773	0.26552603	0.37659955	0.38452545	0.36913908	0.32983646	0.2765769	0.34152064	0.35517982	0.37560713	0.35618967	0.34993502	0.36119094	0.3408567	0.38911182	0.34781337	0.34065408	0.3172827	0.32266447	0.36888215	0.3539897	0.34719628	0.3680206	0.33819184	0.32773492	0.3595044	0.37831056	0.35879114	0.26999414	0.36478278	0.35595423	0.32312152	0.38267586	0.3570442	0.3311474	0.34750593
p98y70	0.3338255	0.325618	0.31537676	0.33585745	0.35918954	0.28846124	0.3058155	0.32543942	0.33657354	0.34361872	0.31229123	0.2762904	0.28466767	0.3670056	0.3067218	0.35596958	0.3729546	0.33901206	0.29094374	0.26016346	0.31866607	0.30316913	0.32032442	0.2779365	0.305875	0.34115157	0.3027355	0.37752256	0.34020594	0.33865973	0.31735477	0.18736218	0.33534124	0.33528754	0.3247365	0.3438392	0.2996416	0.32146913	0.32707992	0.3476992	0.2987514	0.27935094	0.32723868	0.3377578	0.32292038	0.3467177	0.33762598	0.33245972	0.28795984
[truncated: 46 more columns]

## Sheet: Table S3
			AMOVA between Q1 and Q2
			Variance components	Df	Sum Sq	%	P.value
			Variations Between samples	1	264,055.8	2954174	<0.001
			Variations Within samples	57	1,178,795.6	7045826	—

## Sheet: Table S4
		População	N	Het (%)	Tajima D	π
		Q1	36	0.3651	1.62002	0.3268
		Q2	23	1.12	0.95601	0.26724
		A	36	1.03	1.57035	0.338

## Sheet: Table S5
			Fst
				Q1	Q2	A
			Q1	—	0.160	0.234
			Q2	0.160	—	0.262
			A	0.234	0.262	—
			Nei
				Q1	Q2	A
			Q1	—	0.156	0.301
			Q2	0.156	—	0.345
			A	0.301	0.345	—

## Sheet: Table S6
				Q1 (Population 1)																																					Q2 Population
rs#	chrom	pos		11540	11644	BR16	BRSRaimunda	BRSSerena	BRS7980	CAC_1	CD237RR	CS303pta	CS303TNKCA	CS94731	DM309	DM339	DOKO	EMBRAPA48	FT_Abyara	FT_Cristalina	HARTWIG	IAC100	M8866	M9144	UFUSMilionaria	M8230RR	P98C81	P98Y11	BRSMPintado	Satou_irazu	TMG4383	TMG4182	TMG4185	TMG801	UFVS78B10	UFVTN104	UFVTN105	BRSMG68Vencedora	Willians82		NA5909	ANTA82	B3PTA382210	B75C22	BONUS_IPRO	DesafioRR	FT_3165Ipro	GH227512x	HOTEREREIpro
AX-90444323	1	1378673		TT	TT	TT	TT	TT	TT	TT	TT	TT	TT	TT	TT	TT	TT	TT	TT	TT	TT	TT	TT	TT	TT	TT	TT	TT	TT	TT	TT	TT	TT	CC	TT	TT	TT	TT	CC		TT	TT	TT	TT	TT	TT	TT	TT	TT
AX-90408423	1	1382669		TT	TT	TT	TT	TT	TT	TT	TT	TT	TT	TT	TT	TT	TT	TT	TT	TT	TT	TT	TT	TT	TT	TT	TT	TT	TT	TT	TT	TT	TT	CC	TT	TT	TT	TT	CC		TT	TT	TT	TT	TT	TT	TT	TT	TT
AX-90408334	1	1413452		TT	TT	TT	TT	TT	TT	TT	TT	TT	TT	TT	TT	TT	TT	TT	TT	TT	TT	TT	TT	TT	TT	TT	TT	TT	TT	TT	TT	TT	TT	CC	TT	TT	TT	TT	CC		TT	TT	TT	TT	TT	TT	TT	TT	TT
AX-90524283	2	99732		TT	TT	TT	TT	TT	TT	TT	TT	TT	TT	TT	TT	CC	CC	TT	TT	TT	TT	TT	TT	TT	TT	TT	TT	TT	TT	TT	TT	TT	TT	TT	TT	TT	TT	TT	TT		TT	TT	TT	TT	TT	TT	TT	TT	TT
AX-90508368	2	8177795		GG	GG	GG	GG	GG	GG	GG	GG	GG	GG	GG	GG	GG	GG	GG	GG	GG	GG	GG	GG	GG	GG	GG	GG	GG	GG	CC	GG	GG	GG	GG	GG	GG	GG	GG	GG		GG	GG	GG	GG	GG	GG	GG	GG	GG
AX-90434007	2	8234804		GG	GG	GG	GG	GG	GG	GG	GG	GG	GG	GG	GG	GG	GG	GG	GG	GG	GG	GG	GG	GG	GG	GG	GG	GG	GG	AA	GG	GG	GG	GG	GG	GG	GG	GG	GG		GG	GG	GG	GG	GG	GG	GG	GG	GG
AX-90314144	2	8381034		TT	TT	TT	TT	TT	TT	TT	TT	TT	TT	TT	TT	TT	TT	TT	CC	TT	TT	TT	TT	TT	TT	TT	TT	TT	TT	CC	TT	TT	TT	TT	TT	TT	TT	TT	TT		TT	TT	TT	TT	TT	TT	TT	TT	TT
AX-90434799	3	743105		GG	GG	GG	GG	AA	GG	GG	GG	GG	GG	GG	GG	GG	GG	GG	GG	GG	GG	GG	GG	GG	GG	GG	GG	GG	GG	AA	GG	GG	GG	GG	GG	GG	GG	GG	GG		GG	GG	GG	GG	GG	GG	GG	GG	GG
AX-90404495	3	3367390		TT	TT	TT	TT	TT	TT	TT	TT	TT	TT	TT	TT	TT	TT	TT	CC	TT	TT	TT	TT	TT	TT	TT	TT	TT	TT	CC	TT	TT	TT	TT	TT	TT	TT	TT	TT		TT	TT	TT	TT	TT	TT	TT	TT	TT
AX-90470694	3	3462658		TT	TT	TT	TT	TT	TT	TT	TT	TT	TT	TT	TT	TT	TT	TT	CC	TT	TT	TT	TT	TT	TT	TT	TT	TT	TT	CC	TT	TT	TT	TT	TT	TT	TT	TT	TT		TT	TT	TT	TT	TT	TT	TT	TT	TT
AX-90317982	3	3966536		GG	GG	GG	GG	GG	GG	GG	GG	GG	GG	GG	GG	GG	CC	GG	CC	GG	GG	GG	GG	GG	GG	GG	GG	GG	GG	GG	GG	GG	GG	GG	GG	GG	GG	GG	GG		GG	GG	GG	GG	GG	GG	GG	GG	GG
AX-90464310	3	6714620		TT	TT	TT	TT	TT	TT	TT	TT	TT	TT	TT	TT	TT	TT	TT	TT	TT	TT	TT	AA	TT	TT	TT	TT	TT	TT	TT	TT	TT	TT	TT	TT	AA	TT	TT	TT		TT	TT	TT	TT	TT	TT	TT	TT	TT
AX-90324325	3	27552284		TT	TT	TT	TT	TT	TT	TT	TT	TT	TT	TT	TT	TT	CC	TT	TT	TT	TT	TT	TT	TT	TT	TT	TT	TT	TT	CC	TT	TT	TT	TT	TT	TT	TT	TT	TT		TT	TT	TT	TT	TT	TT	TT	TT	TT
AX-90387037	3	27579630		CC	CC	CC	CC	CC	CC	CC	CC	CC	CC	CC	CC	CC	AA	CC	CC	CC	CC	CC	CC	CC	CC	CC	CC	CC	CC	AA	CC	CC	CC	CC	CC	CC	CC	CC	CC		CC	CC	CC	CC	CC	CC	CC	CC	CC
AX-90442531	3	27601223		TT	TT	TT	TT	TT	TT	TT	TT	TT	TT	TT	TT	TT	CC	TT	TT	TT	TT	TT	TT	TT	TT	TT	TT	TT	TT	CC	TT	TT	TT	TT	TT	TT	TT	TT	TT		TT	TT	TT	TT	TT	TT	TT	TT	TT
AX-90337617	3	27654407		GG	GG	GG	GG	GG	GG	GG	GG	GG	GG	GG	GG	GG	AA	GG	GG	GG	GG	GG	GG	GG	GG	GG	GG	GG	GG	AA	GG	GG	GG	GG	GG	GG	GG	GG	GG		GG	GG	GG	GG	GG	GG	GG	GG	GG
AX-90370934	3	33085464		TT	TT	TT	TT	TT	TT	TT	TT	TT	TT	TT	TT	TT	CC	TT	TT	TT	TT	TT	TT	TT	TT	TT	TT	TT	TT	CC	TT	TT	TT	TT	TT	TT	TT	TT	TT		TT	TT	TT	TT	TT	TT	TT	TT	TT
AX-90418374	3	33173936		GG	GG	GG	GG	GG	GG	GG	GG	GG	GG	GG	GG	GG	AA	GG	GG	GG	GG	GG	GG	GG	GG	GG	GG	GG	GG	AA	GG	GG	GG	GG	GG	GG	GG	GG	GG		GG	GG	GG	GG	GG	GG	GG	GG	GG
AX-90374602	3	33190540		GG	GG	GG	GG	GG	GG	GG	GG	GG	GG	GG	GG	GG	CC	GG	GG	GG	GG	GG	GG	GG	GG	GG	GG	GG	GG	CC	GG	GG	GG	GG	GG	GG	GG	GG	GG		GG	GG	GG	GG	GG	GG	GG	GG	GG
AX-90336789	3	33256460		CC	CC	CC	CC	CC	CC	CC	CC	CC	CC	CC	CC	CC	AA	CC	CC	CC	CC	CC	CC	CC	CC	CC	CC	CC	CC	AA	CC	CC	CC	CC	CC	CC	CC	CC	CC		CC	CC	CC	CC	CC	CC	CC	CC	CC
AX-90459818	3	33278679		GG	GG	GG	GG	GG	GG	GG	GG	GG	GG	GG	GG	GG	AA	GG	GG	GG	GG	GG	GG	GG	GG	GG	GG	GG	GG	AA	GG	GG	GG	GG	GG	GG	GG	GG	GG		GG	GG	GG	GG	GG	GG	GG	GG	GG
AX-90306342	3	33382334		GG	GG	GG	GG	GG	GG	GG	GG	GG	GG	GG	GG	GG	AA	GG	GG	GG	GG	GG	GG	GG	GG	GG	GG	GG	GG	AA	GG	GG	GG	GG	GG	GG	GG	GG	GG		GG	GG	GG	GG	GG	GG	GG	GG	GG
AX-90486500	3	33997108		TT	TT	TT	TT	TT	TT	TT	TT	TT	TT	TT	TT	TT	TT	TT	TT	TT	TT	TT	TT	TT	TT	TT	TT	TT	TT	CC	TT	TT	TT	TT	TT	TT	TT	TT	TT		TT	TT	TT	TT	TT	TT	TT	TT	TT
AX-90468298	3	34082723		TT	TT	TT	TT	TT	TT	TT	TT	TT	TT	TT	TT	TT	TT	TT	TT	TT	TT	TT	TT	TT	TT	TT	TT	TT	TT	CC	TT	TT	TT	TT	TT	TT	TT	TT	TT		TT	TT	TT	TT	TT	TT	TT	TT	TT
AX-90357971	3	34089049		CC	CC	CC	CC	CC	CC	CC	CC	CC	CC	CC	CC	CC	CC	CC	CC	CC	CC	CC	CC	CC	CC	CC	CC	CC	CC	AA	CC	CC	CC	CC	CC	CC	CC	CC	CC		CC	CC	CC	CC	CC	CC	CC	CC	CC
AX-90379583	3	34098709		GG	GG	GG	GG	GG	GG	GG	GG	GG	GG	GG	GG	GG	GG	GG	GG	GG	GG	GG	GG	GG	GG	GG	GG	GG	GG	AA	GG	GG	GG	GG	GG	GG	GG	GG	GG		GG	GG	GG	GG	GG	GG	GG	GG	GG
AX-90429658	3	34099391		GG	GG	GG	GG	GG	GG	GG	GG	GG	GG	GG	GG	GG	GG	GG	GG	GG	GG	GG	GG	GG	GG	GG	GG	GG	GG	AA	GG	GG	GG	GG	GG	GG	GG	GG	GG		GG	GG	GG	GG	GG	GG	GG	GG	GG
AX-90446455	3	34099886		TT	TT	TT	TT	TT	TT	TT	TT	TT	TT	TT	TT	TT	TT	TT	TT	TT	TT	TT	TT	TT	TT	TT	TT	TT	TT	CC	TT	TT	TT	TT	TT	TT	TT	TT	TT		TT	TT	TT	TT	TT	TT	TT	TT	TT
AX-90423901	3	34101846		CC	CC	CC	CC	CC	CC	CC	CC	CC	CC	CC	CC	CC	CC	CC	CC	CC	CC	CC	CC	CC	CC	CC	CC	CC	CC	AA	CC	CC	CC	CC	CC	CC	CC	CC	CC		CC	CC	CC	CC	CC	CC	CC	CC	CC
AX-90396279	3	34112933		TT	TT	TT	TT	TT	TT	TT	TT	TT	TT	TT	TT	TT	TT	TT	TT	TT	TT	TT	TT	TT	TT	TT	TT	TT	TT	CC	TT	TT	TT	TT	TT	TT	TT	TT	TT		TT	TT	TT	TT	TT	TT	TT	TT	TT
AX-90327129	3	34113785		GG	GG	GG	GG	GG	GG	GG	GG	GG	GG	GG	GG	GG	GG	GG	GG	GG	GG	GG	GG	GG	GG	GG	GG	GG	GG	AA	GG	GG	GG	GG	GG	GG	GG	GG	GG		GG	GG	GG	GG	GG	GG	GG	GG	GG
AX-90437965	3	37818414		TT	TT	TT	TT	TT	TT	TT	TT	TT	TT	TT	TT	CC	TT	TT	TT	TT	TT	TT	TT	TT	TT	TT	TT	TT	TT	TT	TT	TT	TT	TT	TT	TT	TT	TT	TT		TT	TT	TT	TT	TT	TT	TT	TT	TT
AX-90472755	3	37939919		TT	TT	TT	TT	TT	TT	TT	TT	TT	TT	TT	TT	GG	TT	TT	TT	TT	TT	TT	TT	TT	TT	TT	TT	TT	TT	TT	TT	TT	TT	TT	TT	TT	TT	TT	TT		TT	TT	TT	TT	TT	TT	TT	TT	TT
AX-90450485	3	44308930		TT	TT	TT	TT	TT	TT	TT	TT	TT	TT	TT	TT	TT	TT	TT	TT	GG	TT	TT	TT	TT	TT	TT	TT	TT	TT	TT	TT	TT	TT	TT	TT	TT	TT	TT	TT		TT	TT	TT	TT	TT	TT	TT	TT	TT
AX-90335806	3	44333661		GG	GG	GG	GG	GG	GG	GG	GG	GG	GG	GG	GG	GG	GG	GG	GG	AA	GG	GG	GG	GG	GG	GG	GG	GG	GG	GG	GG	GG	GG	GG	GG	GG	GG	GG	GG		GG	GG	GG	GG	GG	GG	GG	GG	GG
AX-90443100	3	44339689		TT	TT	TT	TT	TT	TT	TT	TT	TT	TT	TT	TT	TT	TT	TT	TT	CC	TT	TT	TT	TT	TT	TT	TT	TT	TT	TT	TT	TT	TT	TT	TT	TT	TT	TT	TT		TT	TT	TT	TT	TT	TT	TT	TT	TT
AX-90333914	3	44355253		TT	TT	TT	TT	TT	TT	TT	TT	TT	TT	TT	TT	TT	TT	TT	TT	GG	TT	TT	TT	TT	TT	TT	TT	TT	TT	TT	TT	TT	TT	TT	TT	TT	TT	TT	TT		TT	TT	TT	TT	TT	TT	TT	TT	TT
AX-90495039	3	44373298		CC	CC	CC	CC	CC	CC	CC	CC	CC	CC	CC	CC	CC	CC	CC	CC	AA	CC	CC	CC	CC	CC	CC	CC	CC	CC	CC	CC	CC	CC	CC	CC	CC	CC	CC	CC		CC	CC	CC	CC	CC	CC	CC	CC	CC
AX-90416170	3	44487748		TT	TT	TT	TT	TT	TT	TT	TT	TT	TT	TT	TT	TT	TT	TT	TT	CC	TT	TT	TT	TT	TT	TT	TT	TT	TT	TT	TT	TT	TT	TT	TT	TT	TT	TT	TT		TT	TT	TT	TT	TT	TT	TT	TT	TT
AX-90411363	3	44491673		TT	TT	TT	TT	TT	TT	TT	TT	TT	TT	TT	TT	TT	TT	TT	TT	CC	TT	TT	TT	TT	TT	TT	TT	TT	TT	TT	TT	TT	TT	TT	TT	TT	TT	TT	TT		TT	TT	TT	TT	TT	TT	TT	TT	TT
AX-90409410	3	44650209		GG	GG	GG	GG	GG	GG	GG	GG	GG	GG	GG	GG	GG	GG	GG	GG	AA	GG	GG	GG	GG	GG	GG	GG	GG	GG	GG	GG	GG	GG	GG	GG	GG	GG	GG	GG		GG	GG	GG	GG	GG	GG	GG	GG	GG
AX-90461650	3	44653109		GG	GG	GG	GG	GG	GG	GG	GG	GG	GG	GG	GG	GG	GG	GG	GG	AA	GG	GG	GG	GG	GG	GG	GG	GG	GG	GG	GG	GG	GG	GG	GG	GG	GG	GG	GG		GG	GG	GG	GG	GG	GG	GG	GG	GG
AX-90355684	3	44666978		TT	TT	TT	TT	TT	TT	TT	TT	TT	TT	TT	TT	TT	TT	TT	TT	GG	TT	TT	TT	TT	TT	TT	TT	TT	TT	TT	TT	TT	TT	TT	TT	TT	TT	TT	TT		TT	TT	TT	TT	TT	TT	TT	TT	TT
AX-90398357	3	44726934		TT	TT	TT	TT	TT	TT	TT	TT	TT	TT	TT	TT	TT	TT	TT	TT	TT	TT	TT	GG	TT	TT	TT	TT	TT	TT	TT	TT	TT	TT	TT	TT	TT	TT	TT	TT		TT	TT	TT	TT	TT	TT	TT	TT	TT
AX-90505057	3	44760834		TT	TT	TT	TT	TT	TT	TT	TT	TT	TT	TT	TT	TT	TT	TT	TT	TT	TT	TT	GG	TT	TT	TT	TT	TT	TT	TT	TT	TT	TT	TT	TT	TT	TT	TT	TT		TT	TT	TT	TT	TT	TT	TT	TT	TT
AX-90334366	3	44946638		CC	CC	CC	CC	CC	CC	CC	CC	CC	CC	CC	CC	CC	CC	CC	CC	AA	CC	CC	AA	CC	CC	CC	CC	CC	CC	CC	CC	CC	CC	CC	CC	CC	CC	CC	CC		CC	CC	CC	CC	CC	CC	CC	CC	CC
AX-90406971	3	44981057		GG	GG	GG	GG	GG	GG	GG	GG	GG	GG	GG	GG	GG	GG	GG	GG	AA	GG	GG	AA	GG	GG	GG	GG	GG	GG	GG	GG	GG	GG	GG	GG	GG	GG	GG	GG		GG	GG	GG	GG	GG	GG	GG	GG	GG
AX-90336091	4	2151519		GG	GG	GG	GG	GG	GG	GG	GG	GG	GG	GG	GG	GG	GG	AG	GG	AG	GG	GG	AG	GG	GG	GG	AG	GG	GG	GG	GG	GG	GG	GG	GG	GG	GG	GG	GG		GG	GG	GG	GG	GG	GG	GG	GG	GG
AX-90325902	4	4190191		GG	GG	GG	GG	GG	GG	GG	GG	GG	GG	GG	GG	GG	GG	GG	GG	GG	GG	CC	GG	GG	GG	GG	GG	GG	GG	CC	GG	GG	GG	GG	GG	GG	GG	GG	GG		GG	GG	GG	GG	GG	GG	GG	GG	GG
AX-90463024	4	4324062		GG	GG	GG	AA	GG	GG	GG	GG	GG	GG	GG	GG	GG	GG	GG	GG	GG	GG	GG	GG	GG	GG	GG	GG	GG	GG	AA	GG	GG	GG	GG	GG	GG	GG	GG	GG		GG	GG	GG	GG	GG	GG	GG	GG	GG
AX-90491581	4	4334815		TT	TT	TT	CC	TT	TT	TT	TT	TT	TT	TT	TT	TT	TT	TT	TT	TT	TT	TT	TT	TT	TT	TT	TT	TT	TT	CC	TT	TT	TT	TT	TT	TT	TT	TT	TT		TT	TT	TT	TT	TT	TT	TT	TT	TT
AX-90432432	4	4475326		GG	GG	GG	AA	GG	GG	GG	GG	GG	GG	GG	GG	GG	GG	GG	GG	GG	GG	GG	GG	GG	GG	GG	GG	GG	GG	AA	GG	GG	GG	GG	GG	GG	GG	GG	GG		GG	GG	GG	GG	GG	GG	GG	GG	GG
AX-90525245	4	4490146		GG	GG	GG	AA	GG	GG	GG	GG	GG	GG	GG	GG	GG	GG	GG	GG	GG	GG	GG	GG	GG	GG	GG	GG	GG	GG	AA	GG	GG	GG	GG	GG	GG	GG	GG	GG		GG	GG	GG	GG	GG	GG	GG	GG	GG
AX-90390828	4	4559338		CC	CC	CC	AA	CC	CC	CC	CC	CC	CC	CC	CC	CC	CC	CC	CC	CC	CC	CC	CC	CC	CC	CC	CC	CC	CC	AA	CC	CC	CC	CC	CC	CC	CC	CC	CC		CC	CC	CC	CC	CC	CC	CC	CC	CC
AX-90442144	4	4559640		TT	TT	TT	CC	TT	TT	TT	TT	TT	TT	TT	TT	TT	TT	TT	TT	TT	TT	TT	TT	TT	TT	TT	TT	TT	TT	CC	TT	TT	TT	TT	TT	TT	TT	TT	TT		TT	TT	TT	TT	TT	TT	TT	TT	TT
AX-90360651	4	4560979		GG	GG	GG	AA	GG	GG	GG	GG	GG	GG	GG	GG	GG	GG	GG	GG	GG	GG	GG	GG	GG	GG	GG	GG	GG	GG	AA	GG	GG	GG	GG	GG	GG	GG	GG	GG		GG	GG	GG	GG	GG	GG	GG	GG	GG
AX-90352187	4	4568043		CC	CC	CC	AA	CC	CC	CC	CC	CC	CC	CC	CC	CC	CC	CC	CC	CC	CC	CC	CC	CC	CC	CC	CC	CC	CC	AA	CC	CC	CC	CC	CC	CC	CC	CC	CC		CC	CC	CC	CC	CC	CC	CC	CC	CC
AX-90395356	4	4614536		TT	TT	TT	CC	TT	TT	TT	TT	TT	TT	TT	TT	TT	TT	TT	TT	TT	TT	TT	TT	TT	TT	TT	TT	TT	TT	CC	TT	TT	TT	TT	TT	TT	TT	TT	TT		TT	TT	TT	TT	TT	TT	TT	TT	TT
AX-90366948	4	4652012		CC	CC	CC	AA	CC	CC	CC	CC	CC	CC	CC	CC	CC	CC	CC	CC	CC	CC	CC	CC	CC	CC	CC	CC	CC	CC	AA	CC	CC	CC	CC	CC	CC	CC	CC	CC		CC	CC	CC	CC	CC	CC	CC	CC	CC
AX-90314320	4	4665488		CC	CC	CC	AA	CC	CC	CC	CC	CC	CC	CC	CC	CC	CC	CC	CC	CC	CC	CC	CC	CC	CC	CC	CC	CC	CC	AA	CC	CC	CC	CC	CC	CC	CC	CC	CC		CC	CC	CC	CC	CC	CC	CC	CC	CC
AX-90438783	4	4689298		GG	GG	GG	CC	GG	GG	GG	GG	GG	GG	GG	GG	GG	GG	GG	GG	GG	GG	GG	GG	GG	GG	GG	GG	GG	GG	CC	GG	GG	GG	GG	GG	GG	GG	GG	GG		GG	GG	GG	GG	GG	GG	GG	GG	GG
AX-90416252	4	6306681		GG	GG	GG	GG	GG	GG	GG	GG	GG	GG	GG	GG	GG	GG	GG	GG	GG	GG	GG	GG	GG	GG	GG	GG	GG	GG	AA	GG	GG	GG	GG	GG	GG	GG	GG	GG		GG	GG	GG	GG	GG	GG	GG	GG	GG
AX-90351048	4	6335915		CC	CC	CC	CC	CC	CC	CC	CC	CC	CC	CC	CC	CC	CC	CC	CC	CC	CC	CC	CC	CC	CC	CC	CC	CC	CC	AA	CC	CC	CC	CC	CC	CC	CC	CC	CC		CC	CC	CC	CC	CC	CC	CC	CC	CC
AX-90338218	4	6353681		GG	GG	GG	GG	GG	GG	GG	GG	GG	GG	GG	GG	GG	GG	GG	GG	GG	GG	GG	GG	GG	GG	GG	GG	GG	GG	AA	GG	GG	GG	GG	GG	GG	GG	GG	GG		GG	GG	GG	GG	GG	GG	GG	GG	GG
AX-90365466	4	8998298		AA	GG	GG	GG	GG	GG	GG	GG	GG	GG	GG	GG	GG	GG	GG	GG	GG	GG	GG	GG	AA	GG	GG	GG	GG	GG	GG	GG	GG	GG	GG	GG	GG	GG	GG	GG		GG	GG	GG	GG	GG	GG	GG	GG	GG
AX-90312695	4	9501504		CC	TT	TT	TT	TT	TT	TT	TT	TT	TT	TT	TT	TT	TT	TT	TT	TT	TT	TT	TT	CC	TT	TT	TT	TT	TT	TT	TT	TT	TT	TT	TT	TT	TT	TT	TT		TT	TT	TT	TT	TT	TT	TT	TT	TT
AX-90475238	4	11368496		AA	CC	CC	CC	CC	CC	CC	CC	CC	CC	CC	CC	CC	CC	CC	CC	CC	CC	CC	CC	AA	CC	CC	CC	CC	CC	CC	CC	CC	CC	CC	CC	CC	CC	CC	CC		CC	CC	CC	CC	CC	CC	CC	CC	CC
AX-90413616	4	12110600		AA	GG	GG	GG	GG	GG	GG	GG	GG	GG	GG	GG	GG	GG	GG	GG	GG	GG	GG	GG	AA	GG	GG	GG	GG	GG	GG	GG	GG	GG	GG	GG	GG	GG	GG	GG		GG	GG	GG	GG	GG	GG	GG	GG	GG
AX-90492995	5	32611612		GG	GG	GG	GG	GG	GG	GG	GG	GG	GG	GG	GG	GG	GG	GG	GG	GG	AA	GG	GG	GG	GG	GG	GG	GG	GG	GG	GG	AA	GG	GG	GG	GG	GG	GG	GG		GG	GG	GG	GG	GG	GG	GG	GG	GG
AX-90495594	5	32663874		CC	CC	CC	CC	CC	CC	CC	CC	CC	CC	CC	CC	CC	CC	CC	CC	CC	AA	CC	CC	CC	CC	CC	CC	CC	CC	CC	CC	AA	CC	CC	CC	CC	CC	CC	CC		CC	CC	CC	CC	CC	CC	CC	CC	CC
AX-90482429	5	32825535		GG	GG	GG	GG	GG	GG	GG	GG	GG	GG	GG	GG	GG	GG	GG	GG	GG	AA	GG	GG	GG	GG	GG	GG	GG	GG	GG	GG	AA	GG	GG	GG	GG	GG	GG	GG		GG	GG	GG	GG	GG	GG	GG	GG	GG
AX-90519929	5	32853153		TT	TT	TT	TT	TT	TT	TT	TT	TT	TT	TT	TT	TT	TT	TT	TT	TT	GG	TT	TT	TT	TT	TT	TT	TT	TT	TT	TT	GG	TT	TT	TT	TT	TT	TT	TT		TT	TT	TT	TT	TT	TT	TT	TT	TT
AX-90371627	5	32863160		TT	TT	TT	TT	TT	TT	TT	TT	TT	TT	TT	TT	TT	TT	TT	CC	TT	TT	TT	TT	TT	TT	TT	TT	TT	TT	TT	TT	TT	TT	TT	TT	TT	TT	TT	TT		TT	TT	TT	TT	TT	TT	TT	TT	TT
AX-90438053	5	33036445		TT	TT	TT	TT	TT	TT	TT	TT	TT	TT	TT	TT	TT	TT	TT	TT	TT	GG	TT	TT	TT	TT	TT	TT	TT	TT	TT	TT	GG	TT	TT	TT	TT	TT	TT	TT		TT	TT	TT	TT	TT	TT	TT	TT	TT
AX-90501779	5	33078434		GG	GG	GG	GG	GG	GG	GG	GG	GG	GG	GG	GG	GG	GG	GG	GG	GG	AA	GG	GG	GG	GG	GG	GG	GG	GG	GG	GG	AA	GG	GG	GG	GG	GG	GG	GG		GG	GG	GG	GG	GG	GG	GG	GG	GG
AX-90516462	5	33082320		TT	TT	TT	TT	TT	TT	TT	TT	TT	TT	TT	TT	TT	TT	TT	TT	TT	CC	TT	TT	TT	TT	TT	TT	TT	TT	TT	TT	CC	TT	TT	TT	TT	TT	TT	TT		TT	TT	TT	TT	TT	TT	TT	TT	TT
AX-90471558	5	33088333		CC	CC	CC	CC	CC	CC	CC	CC	CC	CC	CC	CC	CC	CC	CC	CC	CC	AA	CC	CC	CC	CC	CC	CC	CC	CC	CC	CC	AA	CC	CC	CC	CC	CC	CC	CC		CC	CC	CC	CC	CC	CC	CC	CC	CC
AX-90331230	5	33162581		GG	GG	GG	GG	GG	GG	GG	GG	GG	GG	GG	GG	GG	GG	GG	GG	GG	AA	GG	GG	GG	GG	GG	GG	GG	GG	GG	GG	AA	GG	GG	GG	GG	GG	GG	GG		GG	GG	GG	GG	GG	GG	GG	GG	GG
AX-90360511	5	33173594		CC	CC	CC	CC	CC	CC	CC	CC	CC	CC	CC	CC	CC	CC	CC	CC	CC	AA	CC	CC	CC	CC	CC	CC	CC	CC	CC	CC	AA	CC	CC	CC	CC	CC	CC	CC		CC	CC	CC	CC	CC	CC	CC	CC	CC
AX-90453614	5	33203286		TT	TT	TT	TT	TT	TT	TT	TT	TT	TT	TT	TT	TT	TT	TT	TT	TT	CC	TT	TT	TT	TT	TT	TT	TT	TT	TT	TT	CC	TT	TT	TT	TT	TT	TT	TT		TT	TT	TT	TT	TT	TT	TT	TT	TT
AX-90396246	5	33300468		TT	TT	TT	TT	TT	TT	TT	TT	TT	TT	TT	TT	TT	TT	TT	TT	TT	CC	TT	TT	TT	TT	TT	TT	TT	TT	TT	TT	CC	TT	TT	TT	TT	TT	TT	TT		TT	TT	TT	TT	TT	TT	TT	TT	TT
AX-90393737	5	33313624		GG	GG	GG	GG	GG	GG	GG	GG	GG	GG	GG	GG	GG	GG	GG	GG	GG	AA	GG	GG	GG	GG	GG	GG	GG	GG	GG	GG	AA	GG	GG	GG	GG	GG	GG	GG		GG	GG	GG	GG	GG	GG	GG	GG	GG
AX-90340364	5	33417080		GG	GG	GG	GG	GG	GG	GG	GG	GG	GG	GG	GG	GG	GG	GG	GG	GG	AA	GG	GG	GG	GG	GG	GG	GG	GG	GG	GG	AA	GG	GG	GG	GG	GG	GG	GG		GG	GG	GG	GG	GG	GG	GG	GG	GG
AX-90438068	5	33753901		TT	TT	TT	TT	TT	TT	TT	TT	TT	TT	TT	TT	TT	TT	TT	TT	TT	CC	TT	TT	TT	TT	TT	TT	TT	TT	TT	TT	CC	TT	TT	TT	TT	TT	TT	TT		TT	TT	TT	TT	TT	TT	TT	TT	TT
AX-90395725	6	2019536		GG	GG	GG	GG	GG	GG	GG	GG	GG	GG	GG	GG	GG	GG	AG	GG	AG	GG	GG	AG	GG	GG	GG	AG	GG	GG	GG	GG	GG	GG	GG	GG	GG	GG	GG	GG		GG	GG	GG	GG	GG	GG	GG	GG	GG
AX-90449501	6	2019628		GG	GG	GG	GG	GG	GG	GG	GG	GG	GG	GG	GG	GG	GG	AG	GG	AG	GG	GG	AG	GG	GG	GG	AG	GG	GG	GG	GG	GG	GG	GG	GG	GG	GG	GG	GG		GG	GG	GG	GG	GG	GG	GG	GG	GG
AX-90372199	6	2021409		TT	TT	TT	TT	TT	TT	TT	TT	TT	TT	TT	TT	TT	TT	TG	TT	TG	TT	TT	TG	TT	TT	TT	TG	TT	TT	TT	TT	TT	TT	TT	TT	TT	TT	TT	TT		TT	TT	TT	TT	TT	TT	TT	TT	TT
AX-90491517	6	10684354		GG	TT	TT	TT	TT	TT	TT	TT	TT	TT	TT	TT	TT	TT	TT	TT	TT	TT	TT	TT	TT	TT	TT	TT	TT	TT	GG	TT	TT	TT	TT	TT	TT	TT	TT	TT		TT	TT	TT	TT	TT	TT	TT	TT	TT
AX-90518380	6	12343672		TT	TT	TT	TT	TT	TT	TT	TT	TT	TT	TT	TT	TT	TT	TT	TT	TT	TT	TT	TT	TT	TT	TT	CC	TT	TT	CC	TT	TT	TT	TT	TT	TT	TT	TT	TT		TT	TT	TT	TT	TT	TT	TT	TT	TT
AX-90484821	6	12343737		TT	TT	TT	TT	TT	TT	TT	TT	TT	TT	TT	TT	TT	TT	TT	TT	TT	TT	TT	TT	TT	TT	TT	CC	TT	TT	CC	TT	TT	TT	TT	TT	TT	TT	TT	TT		TT	TT	TT	TT	TT	TT	TT	TT	TT
AX-90336387	6	12355703		TT	TT	TT	TT	TT	TT	TT	TT	TT	TT	TT	TT	TT	TT	TT	TT	TT	TT	TT	TT	TT	TT	TT	CC	TT	TT	TT	TT	TT	TT	TT	TT	TT	TT	TT	TT		TT	TT	TT	TT	TT	TT	TT	TT	TT
AX-90398730	6	12355939		GG	GG	GG	GG	GG	GG	GG	GG	GG	GG	GG	GG	GG	GG	GG	GG	GG	GG	GG	GG	GG	GG	GG	AA	GG	GG	GG	GG	GG	GG	GG	GG	GG	GG	GG	GG		GG	GG	GG	GG	GG	GG	GG	GG	GG
AX-90315827	6	12809920		TT	TT	CC	TT	TT	TT	TT	TT	TT	TT	TT	TT	TT	TT	TT	TT	TT	TT	TT	TT	TT	TT	TT	TT	TT	TT	TT	TT	TT	TT	TT	TT	CC	TT	TT	TT		TT	TT	TT	TT	TT	TT	TT	TT	TT
AX-90468076	6	12830570		TT	TT	CC	TT	TT	TT	TT	TT	TT	TT	TT	TT	TT	TT	TT	TT	TT	TT	TT	TT	TT	TT	TT	TT	TT	TT	TT	TT	TT	TT	TT	TT	CC	TT	TT	TT		TT	TT	TT	TT	TT	TT	TT	TT	TT
AX-90362177	6	13100633		GG	GG	GG	GG	GG	GG	GG	GG	GG	GG	GG	GG	GG	GG	GG	GG	GG	AA	GG	GG	GG	GG	GG	GG	GG	GG	GG	GG	GG	GG	GG	GG	GG	GG	GG	GG		GG	GG	GG	GG	GG	GG	GG	GG	GG
AX-90402339	6	13109874		TT	TT	TT	TT	TT	TT	TT	TT	TT	TT	TT	TT	TT	TT	TT	TT	TT	GG	TT	TT	TT	TT	TT	TT	TT	TT	TT	TT	TT	TT	TT	TT	TT	TT	TT	TT		TT	TT	TT	TT	TT	TT	TT	TT	TT
AX-90377037	6	13147963		TT	TT	TT	TT	TT	TT	TT	TT	TT	TT	TT	TT	TT	TT	TT	TT	TT	CC	TT	TT	TT	TT	TT	TT	TT	TT	TT	TT	TT	TT	TT	TT	TT	TT	TT	TT		TT	TT	TT	TT	TT	TT	TT	TT	TT
AX-90316587	6	13172959		GG	GG	GG	GG	GG	GG	GG	GG	GG	GG	GG	GG	GG	GG	GG	GG	GG	GG	GG	GG	GG	GG	GG	AA	GG	GG	AA	GG	GG	GG	GG	GG	GG	GG	GG	GG		GG	GG	GG	GG	GG	GG	GG	GG	GG
AX-90498413	6	13175213		GG	GG	GG	GG	GG	GG	GG	GG	GG	GG	GG	GG	GG	GG	GG	GG	GG	AA	GG	GG	GG	GG	GG	GG	GG	GG	GG	GG	GG	GG	GG	GG	GG	GG	GG	GG		GG	GG	GG	GG	GG	GG	GG	GG	GG
AX-90506944	6	13184178		TT	TT	TT	TT	TT	TT	TT	TT	TT	TT	TT	TT	TT	TT	TT	TT	TT	TT	TT	TT	TT	TT	TT	GG	TT	TT	GG	TT	TT	TT	TT	TT	TT	TT	TT	TT		TT	TT	TT	TT	TT	TT	TT	TT	TT
AX-90315414	6	13186158		CC	CC	CC	CC	CC	CC	CC	CC	CC	CC	CC	CC	CC	CC	CC	CC	CC	CC	CC	CC	CC	CC	CC	AA	CC	CC	AA	CC	CC	CC	CC	CC	CC	CC	CC	CC		CC	CC	CC	CC	CC	CC	CC	CC	CC
AX-90396263	6	14913055		CC	CC	CC	CC	CC	CC	CC	CC	CC	CC	CC	CC	CC	CC	CC	AA	CC	CC	CC	CC	CC	CC	CC	CC	CC	CC	CC	CC	CC	CC	CC	CC	CC	CC	CC	AA		CC	CC	CC	CC	CC	CC	CC	CC	CC
AX-90398285	6	15097548		GG	GG	GG	GG	GG	GG	GG	GG	GG	GG	GG	GG	GG	GG	GG	AA	GG	GG	GG	GG	GG	GG	GG	GG	GG	GG	GG	GG	GG	GG	GG	GG	GG	GG	GG	AA		GG	GG	GG	GG	GG	GG	GG	GG	GG
AX-90305404	6	15101267		TT	TT	TT	TT	TT	TT	TT	TT	TT	TT	TT	TT	TT	TT	TT	CC	TT	TT	TT	TT	TT	TT	TT	TT	TT	TT	TT	TT	TT	TT	TT	TT	TT	TT	TT	CC		TT	TT	TT	TT	TT	TT	TT	TT	TT
AX-90390991	6	19002886		GG	GG	GG	GG	GG	GG	GG	AA	GG	GG	GG	GG	GG	GG	GG	GG	GG	GG	GG	GG	GG	GG	GG	GG	GG	GG	GG	GG	GG	GG	GG	GG	GG	GG	GG	GG		GG	GG	GG	GG	GG	GG	GG	GG	GG
AX-90326151	6	19407426		GG	GG	GG	GG	GG	GG	GG	AA	GG	GG	GG	GG	GG	GG	GG	GG	GG	GG	GG	GG	GG	GG	GG	GG	GG	GG	GG	GG	GG	GG	GG	GG	GG	GG	GG	GG		GG	GG	GG	GG	GG	GG	GG	GG	GG
AX-90370958	6	19517128		TT	TT	TT	TT	TT	TT	TT	CC	TT	TT	TT	TT	TT	TT	TT	TT	TT	TT	TT	TT	TT	TT	TT	TT	TT	TT	TT	TT	TT	TT	TT	TT	TT	TT	TT	TT		TT	TT	TT	TT	TT	TT	TT	TT	TT
AX-90363827	6	19560167		TT	TT	TT	TT	TT	TT	TT	CC	TT	TT	TT	TT	TT	TT	TT	TT	TT	TT	TT	TT	TT	TT	TT	TT	TT	TT	TT	TT	TT	TT	TT	TT	TT	TT	TT	TT		TT	TT	TT	TT	TT	TT	TT	TT	TT
AX-90436005	6	19810133		TT	TT	TT	TT	TT	TT	TT	AA	TT	TT	TT	TT	TT	TT	TT	TT	TT	TT	TT	TT	TT	TT	TT	TT	TT	TT	TT	TT	TT	TT	TT	TT	TT	TT	TT	TT		TT	TT	TT	TT	TT	TT	TT	TT	TT
AX-90518932	6	20470745		TT	TT	TT	TT	TT	TT	TT	GG	TT	TT	TT	TT	TT	TT	TT	TT	TT	TT	TT	TT	TT	TT	TT	TT	TT	TT	TT	TT	TT	TT	TT	TT	TT	TT	TT	TT		TT	TT	TT	TT	TT	TT	TT	TT	TT
AX-90342921	6	43998711		GG	GG	GG	GG	CC	GG	GG	GG	GG	GG	GG	GG	GG	GG	GG	GG	GG	GG	GG	GG	GG	GG	GG	GG	GG	GG	GG	GG	GG	GG	CC	GG	GG	GG	GG	GG		GG	GG	GG	GG	GG	GG	GG	GG	GG
AX-90445323	6	43999445		TT	TT	TT	TT	CC	TT	TT	TT	TT	TT	TT	TT	TT	TT	TT	TT	TT	TT	TT	TT	TT	TT	TT	TT	TT	TT	TT	TT	TT	TT	CC	TT	TT	TT	TT	TT		TT	TT	TT	TT	TT	TT	TT	TT	TT
AX-90461623	7	2604052		GG	GG	GG	GG	GG	GG	GG	GG	GG	GG	GG	GG	GG	GG	GG	GG	GG	GG	GG	GG	GG	GG	GG	GG	GG	GG	AA	GG	GG	GG	GG	GG	GG	GG	GG	GG		GG	GG	GG	GG	GG	GG	GG	GG	GG
AX-90490464	7	2913013		TT	TT	GG	TT	TT	TT	TT	TT	TT	TT	TT	TT	TT	TT	GG	TT	TT	TT	TT	TT	TT	TT	TT	TT	TT	TT	TT	TT	TT	TT	TT	TT	TT	TT	TT	TT		TT	TT	TT	TT	TT	TT	TT	TT	TT
AX-90383830	7	5311283		TT	TT	TT	TT	TT	TT	TT	TT	TT	TT	TT	TT	TT	CC	TT	TT	TT	TT	TT	TT	TT	TT	TT	CC	TT	TT	TT	TT	TT	TT	TT	TT	TT	TT	TT	TT		TT	TT	TT	TT	TT	TT	TT	TT	TT
AX-90422184	7	6509554		GG	GG	GG	GG	GG	GG	GG	AA	GG	GG	GG	GG	GG	GG	GG	GG	GG	GG	GG	GG	GG	GG	GG	GG	GG	GG	GG	GG	GG	GG	GG	GG	AA	GG	GG	GG		GG	GG	GG	GG	GG	GG	GG	GG	GG
AX-90425120	7	10338159		CC	CC	CC	CC	CC	CC	CC	CC	CC	CC	CC	CC	CC	CC	CC	AA	CC	CC	CC	CC	CC	CC	CC	CC	CC	CC	CC	CC	CC	CC	CC	CC	CC	CC	AA	CC		CC	CC	CC	CC	CC	CC	CC	CC	CC
AX-90481307	7	15329403		GG	GG	GG	GG	GG	GG	GG	GG	GG	GG	GG	GG	GG	GG	GG	GG	GG	GG	GG	GG	GG	GG	GG	GG	GG	GG	AA	GG	GG	GG	GG	GG	GG	GG	GG	GG		GG	GG	GG	GG	GG	GG	GG	GG	GG
AX-90408093	7	38631281		TT	TT	TT	TT	TT	TT	TT	TT	TT	TT	TT	TT	TT	TT	TT	TT	TT	TT	TT	TT	TT	TT	TT	TT	CC	TT	TT	TT	TT	TT	TT	CC	TT	TT	TT	TT		TT	TT	TT	TT	TT	TT	TT	TT	TT
AX-90361898	7	38657629		TT	TT	TT	TT	TT	TT	TT	TT	TT	TT	TT	TT	TT	TT	TT	TT	TT	TT	TT	TT	TT	TT	TT	TT	AA	TT	TT	TT	TT	TT	TT	AA	TT	TT	TT	TT		TT	TT	TT	TT	TT	TT	TT	TT	TT
AX-90453774	7	42514160		TT	TT	TT	TT	TT	TT	TT	TT	TT	TT	TT	TT	TT	TT	TT	TT	TT	TT	TT	TT	TT	TT	TT	GG	TT	TT	TT	TT	TT	TT	TT	TT	TT	TT	TT	TT		TT	TT	TT	TT	TT	TT	TT	TT	TT
AX-90385819	7	42530942		CC	CC	CC	CC	CC	CC	CC	CC	CC	CC	CC	CC	CC	CC	CC	CC	CC	CC	CC	CC	CC	CC	CC	AA	CC	CC	CC	CC	CC	CC	CC	CC	CC	CC	CC	CC		CC	CC	CC	CC	CC	CC	CC	CC	CC
AX-90504441	7	42535120		GG	GG	GG	GG	GG	GG	GG	GG	GG	GG	GG	GG	GG	GG	GG	GG	GG	GG	GG	GG	GG	GG	GG	AA	GG	GG	GG	GG	GG	GG	GG	GG	GG	GG	GG	GG		GG	GG	GG	GG	GG	GG	GG	GG	GG
AX-90354015	7	42535249		GG	GG	GG	GG	GG	GG	GG	GG	GG	GG	GG	GG	GG	GG	GG	GG	GG	GG	GG	GG	GG	GG	GG	AA	GG	GG	GG	GG	GG	GG	GG	GG	GG	GG	GG	GG		GG	GG	GG	GG	GG	GG	GG	GG	GG
AX-90494671	7	42537016		CC	CC	CC	CC	CC	CC	CC	CC	CC	CC	CC	CC	CC	CC	CC	CC	CC	CC	CC	CC	CC	CC	CC	AA	CC	CC	CC	CC	CC	CC	CC	CC	CC	CC	CC	CC		CC	CC	CC	CC	CC	CC	CC	CC	CC
AX-90386240	7	42540281		GG	GG	GG	GG	GG	GG	GG	GG	GG	GG	GG	GG	GG	GG	GG	GG	GG	GG	GG	GG	GG	GG	GG	AA	GG	GG	GG	GG	GG	GG	GG	GG	GG	GG	GG	GG		GG	GG	GG	GG	GG	GG	GG	GG	GG
AX-90371901	7	42540553		CC	CC	CC	CC	CC	CC	CC	CC	CC	CC	CC	CC	CC	CC	CC	CC	CC	CC	CC	CC	CC	CC	CC	AA	CC	CC	CC	CC	CC	CC	CC	CC	CC	CC	CC	CC		CC	CC	CC	CC	CC	CC	CC	CC	CC
AX-90500710	7	42542507		GG	GG	GG	GG	GG	GG	GG	GG	GG	GG	GG	GG	GG	GG	GG	GG	GG	GG	GG	GG	GG	GG	GG	AA	GG	GG	GG	GG	GG	GG	GG	GG	GG	GG	GG	GG		GG	GG	GG	GG	GG	GG	GG	GG	GG
AX-90388919	7	42550865		GG	GG	GG	GG	GG	GG	GG	GG	GG	GG	GG	GG	GG	GG	GG	GG	GG	GG	GG	GG	GG	GG	GG	AA	GG	GG	GG	GG	GG	GG	GG	GG	GG	GG	GG	GG		GG	GG	GG	GG	GG	GG	GG	GG	GG
AX-90437468	8	7524933		AT	TT	TT	TT	TT	TT	TT	TT	TT	TT	TT	TT	TT	TT	TT	TT	TT	TT	TT	TT	AT	TT	TT	AT	TT	TT	TT	TT	TT	TT	TT	TT	TT	TT	AT	TT		TT	TT	TT	TT	TT	TT	TT	TT	TT
AX-90336697	8	17535874		GG	GG	GG	GG	GG	GG	GG	AA	GG	GG	GG	GG	GG	GG	GG	GG	GG	GG	GG	GG	GG	GG	GG	GG	GG	GG	GG	GG	GG	GG	AA	GG	GG	GG	GG	GG		GG	GG	GG	GG	GG	GG	GG	GG	GG
AX-90523494	8	21943959		TT	TT	TT	TT	TT	TT	TT	TT	TT	TT	TT	TT	TT	TT	TT	TT	TT	TT	TT	TT	TT	TT	TT	TT	TT	TT	TT	TT	TT	TT	TT	TT	TT	TT	TT	CC		TT	TT	TT	TT	TT	TT	TT	TT	TT
AX-90518332	8	21950745		TT	TT	TT	TT	TT	TT	TT	TT	TT	TT	TT	TT	TT	TT	TT	TT	TT	TT	TT	TT	TT	TT	TT	TT	TT	TT	TT	TT	TT	TT	TT	TT	TT	TT	TT	AA		TT	TT	TT	TT	TT	TT	TT	TT	TT
AX-90325427	8	39229654		CC	CC	AC	CC	CC	CC	CC	CC	CC	CC	CC	CC	CC	CC	CC	CC	CC	CC	CC	CC	CC	CC	CC	AC	CC	CC	CC	CC	CC	CC	CC	CC	AC	CC	CC	CC		CC	CC	CC	CC	CC	CC	CC	CC	CC
AX-90397806	8	39230680		TT	TT	AT	TT	TT	TT	TT	TT	TT	TT	TT	TT	TT	TT	TT	TT	TT	TT	TT	TT	TT	TT	TT	AT	TT	TT	TT	TT	TT	TT	TT	TT	AT	TT	TT	TT		TT	TT	TT	TT	TT	TT	TT	TT	TT
AX-90423907	8	40498203		CC	CC	AA	CC	CC	CC	CC	CC	CC	CC	CC	CC	CC	CC	CC	CC	CC	CC	CC	CC	CC	CC	CC	CC	CC	CC	CC	CC	CC	CC	CC	CC	AA	CC	CC	CC		CC	CC	CC	CC	CC	CC	CC	CC	CC
AX-90403197	8	40953721		TT	TT	TT	TT	TT	TT	TT	TT	TT	TT	TT	TT	TT	TT	TT	TT	TT	TT	TT	TT	TT	TT	TT	TT	TT	TT	TT	TT	TT	TT	GG	TT	TT	TT	TT	TT		TT	TT	TT	TT	TT	TT	TT	TT	TT
AX-90464112	8	40964216		TT	TT	TT	TT	TT	TT	TT	TT	TT	TT	TT	TT	TT	TT	TT	TT	TT	TT	TT	TT	TT	TT	TT	TT	TT	TT	TT	TT	TT	TT	CC	TT	TT	TT	TT	TT		TT	TT	TT	TT	TT	TT	TT	TT	TT
AX-90460038	8	41069489		GG	GG	GG	GG	GG	GG	GG	GG	GG	GG	GG	GG	GG	GG	GG	GG	GG	GG	GG	GG	GG	GG	GG	GG	GG	GG	GG	GG	GG	GG	AA	GG	GG	GG	GG	GG		GG	GG	GG	GG	GG	GG	GG	GG	GG
AX-90465859	8	41166184		CC	CC	AA	CC	CC	CC	CC	CC	CC	CC	CC	CC	CC	CC	CC	CC	CC	CC	CC	CC	CC	CC	CC	CC	CC	CC	CC	CC	CC	CC	CC	CC	AA	CC	CC	CC		CC	CC	CC	CC	CC	CC	CC	CC	CC
AX-90481460	8	41184488		CC	CC	AA	CC	CC	CC	CC	CC	CC	CC	CC	CC	CC	CC	CC	CC	CC	CC	CC	CC	CC	CC	CC	CC	CC	CC	CC	CC	CC	CC	CC	CC	AA	CC	CC	CC		CC	CC	CC	CC	CC	CC	CC	CC	CC
AX-90443286	8	41190207		TT	TT	CC	TT	TT	TT	TT	TT	TT	TT	TT	TT	TT	TT	TT	TT	TT	TT	TT	TT	TT	TT	TT	TT	TT	TT	TT	TT	TT	TT	TT	TT	CC	TT	TT	TT		TT	TT	TT	TT	TT	TT	TT	TT	TT
AX-90396414	8	41288399		CC	CC	AA	CC	CC	CC	CC	CC	CC	CC	CC	CC	CC	CC	CC	CC	CC	CC	CC	CC	CC	CC	CC	CC	CC	CC	CC	CC	CC	CC	CC	CC	AA	CC	CC	CC		CC	CC	CC	CC	CC	CC	CC	CC	CC
AX-90380728	8	41321070		TT	TT	AA	TT	TT	TT	TT	TT	TT	TT	TT	TT	TT	TT	TT	TT	TT	TT	TT	TT	TT	TT	TT	TT	TT	TT	TT	TT	TT	TT	TT	TT	AA	TT	TT	TT		TT	TT	TT	TT	TT	TT	TT	TT	TT
AX-90501522	8	41422142		GG	GG	AA	GG	GG	GG	GG	GG	GG	GG	GG	GG	GG	GG	GG	GG	GG	GG	GG	GG	GG	GG	GG	GG	GG	GG	GG	GG	GG	GG	GG	GG	AA	GG	GG	GG		GG	GG	GG	GG	GG	GG	GG	GG	GG
AX-90347937	8	41497309		GG	GG	AA	GG	GG	GG	GG	GG	GG	GG	GG	GG	GG	GG	GG	GG	GG	GG	GG	GG	GG	GG	GG	GG	GG	GG	GG	GG	GG	GG	GG	GG	AA	GG	GG	GG		GG	GG	GG	GG	GG	GG	GG	GG	GG
AX-90360905	8	41506274		GG	GG	AA	GG	GG	GG	GG	GG	GG	GG	GG	GG	GG	GG	GG	GG	GG	GG	GG	GG	GG	GG	GG	GG	GG	GG	GG	GG	GG	GG	GG	GG	AA	GG	GG	GG		GG	GG	GG	GG	GG	GG	GG	GG	GG
AX-90335072	8	41536276		TT	TT	GG	TT	TT	TT	TT	TT	TT	TT	TT	TT	TT	TT	TT	TT	TT	TT	TT	TT	TT	TT	TT	TT	TT	TT	TT	TT	TT	TT	TT	TT	GG	TT	TT	TT		TT	TT	TT	TT	TT	TT	TT	TT	TT
AX-90304976	8	41604761		TT	TT	AA	TT	TT	TT	TT	TT	TT	TT	TT	TT	TT	TT	TT	TT	TT	TT	TT	TT	TT	TT	TT	TT	TT	TT	TT	TT	TT	TT	TT	TT	AA	TT	TT	TT		TT	TT	TT	TT	TT	TT	TT	TT	TT
AX-90370045	8	41640991		TT	TT	GG	TT	TT	TT	TT	TT	TT	TT	TT	TT	TT	TT	TT	TT	TT	TT	TT	TT	TT	TT	TT	TT	TT	TT	TT	TT	TT	TT	TT	TT	GG	TT	TT	TT		TT	TT	TT	TT	TT	TT	TT	TT	TT
AX-90338701	8	41746970		GG	GG	AA	GG	GG	GG	GG	GG	GG	GG	GG	GG	GG	GG	GG	GG	GG	GG	GG	GG	GG	GG	GG	GG	GG	GG	GG	GG	GG	GG	GG	GG	AA	GG	GG	GG		GG	GG	GG	GG	GG	GG	GG	GG	GG
AX-90438674	8	41767986		GG	GG	CC	GG	GG	GG	GG	GG	GG	GG	GG	GG	GG	GG	GG	GG	GG	GG	GG	GG	GG	GG	GG	GG	GG	GG	GG	GG	GG	GG	GG	GG	CC	GG	GG	GG		GG	GG	GG	GG	GG	GG	GG	GG	GG
AX-90418432	8	41851757		GG	GG	AA	GG	GG	GG	GG	GG	GG	GG	GG	GG	GG	GG	GG	GG	GG	GG	GG	GG	GG	GG	GG	GG	GG	GG	GG	GG	GG	GG	GG	GG	AA	GG	GG	GG		GG	GG	GG	GG	GG	GG	GG	GG	GG
AX-90502849	8	42168113		GG	GG	GG	GG	GG	GG	GG	GG	GG	GG	GG	GG	GG	GG	GG	GG	GG	GG	GG	GG	GG	GG	GG	GG	GG	GG	AA	GG	GG	GG	GG	GG	AA	GG	GG	GG		GG	GG	GG	GG	GG	GG	GG	GG	GG
AX-90480777	8	42202703		GG	GG	GG	GG	GG	GG	GG	GG	GG	GG	GG	GG	GG	GG	GG	GG	GG	GG	GG	GG	GG	GG	GG	GG	GG	GG	GG	GG	GG	GG	GG	GG	AA	GG	GG	GG		GG	GG	GG	GG	GG	GG	GG	GG	GG
AX-90450550	8	42215181		TT	TT	TT	TT	TT	TT	TT	TT	TT	TT	TT	TT	TT	TT	TT	TT	TT	TT	TT	TT	TT	TT	TT	TT	TT	TT	TT	TT	TT	TT	TT	TT	GG	TT	TT	TT		TT	TT	TT	TT	TT	TT	TT	TT	TT
AX-90414756	8	42280520		GG	GG	GG	GG	GG	GG	GG	GG	GG	GG	GG	GG	GG	GG	GG	GG	GG	GG	GG	GG	GG	GG	GG	GG	GG	GG	AA	GG	GG	GG	GG	GG	AA	GG	GG	GG		GG	GG	GG	GG	GG	GG	GG	GG	GG
AX-90413643	8	42283542		TT	TT	TT	TT	TT	TT	TT	TT	TT	TT	TT	TT	TT	TT	TT	TT	TT	TT	TT	TT	TT	TT	TT	TT	TT	TT	CC	TT	TT	TT	TT	TT	CC	TT	TT	TT		TT	TT	TT	TT	TT	TT	TT	TT	TT
AX-90378892	8	42429199		GG	GG	GG	GG	GG	GG	GG	GG	GG	GG	GG	GG	GG	GG	GG	GG	GG	GG	GG	GG	GG	GG	GG	GG	GG	GG	AA	GG	GG	GG	GG	GG	AA	GG	GG	GG		GG	GG	GG	GG	GG	GG	GG	GG	GG
AX-90317495	8	44167303		TT	TT	GG	TT	TT	TT	TT	TT	TT	TT	TT	TT	TT	TT	TT	TT	TT	TT	TT	TT	TT	TT	TT	TT	TT	TT	TT	TT	TT	TT	TT	TT	TT	TT	TT	TT		TT	TT	TT	TT	TT	TT	TT	TT	TT
AX-90406878	8	44541910		GG	GG	AA	GG	GG	GG	GG	GG	GG	GG	GG	GG	GG	GG	GG	GG	GG	GG	GG	GG	GG	GG	GG	GG	GG	GG	GG	GG	GG	GG	GG	GG	GG	GG	GG	GG		GG	GG	GG	GG	GG	GG	GG	GG	GG
AX-90395333	8	44562025		GG	GG	AA	GG	GG	GG	GG	GG	GG	GG	GG	GG	GG	GG	GG	GG	GG	GG	GG	GG	GG	GG	GG	GG	GG	GG	GG	GG	GG	GG	GG	GG	GG	GG	GG	GG		GG	GG	GG	GG	GG	GG	GG	GG	GG
AX-90421578	8	44622919		GG	GG	AA	GG	GG	GG	GG	GG	GG	GG	GG	GG	GG	GG	GG	GG	GG	GG	GG	GG	GG	GG	GG	GG	GG	GG	GG	GG	GG	GG	GG	GG	GG	GG	GG	GG		GG	GG	GG	GG	GG	GG	GG	GG	GG
AX-90518767	8	44623196		TT	TT	GG	TT	TT	TT	TT	TT	TT	TT	TT	TT	TT	TT	TT	TT	TT	TT	TT	TT	TT	TT	TT	TT	TT	TT	TT	TT	TT	TT	TT	TT	TT	TT	TT	TT		TT	TT	TT	TT	TT	TT	TT	TT	TT
AX-90394294	8	45033399		TT	TT	CC	TT	TT	TT	TT	TT	TT	TT	TT	TT	TT	TT	TT	TT	TT	TT	TT	TT	TT	TT	TT	TT	TT	TT	TT	TT	TT	TT	TT	TT	TT	TT	TT	TT		TT	TT	TT	TT	TT	TT	TT	TT	TT
AX-90387299	8	45043599		CC	CC	AA	CC	CC	CC	CC	CC	CC	CC	CC	CC	CC	CC	CC	CC	CC	CC	CC	CC	CC	CC	CC	CC	CC	CC	CC	CC	CC	CC	CC	CC	CC	CC	CC	CC		CC	CC	CC	CC	CC	CC	CC	CC	CC
AX-90353252	8	45049312		GG	GG	AA	GG	GG	GG	GG	GG	GG	GG	GG	GG	GG	GG	GG	GG	GG	GG	GG	GG	GG	GG	GG	GG	GG	GG	GG	GG	GG	GG	GG	GG	GG	GG	GG	GG		GG	GG	GG	GG	GG	GG	GG	GG	GG
AX-90363660	8	45049830		CC	CC	AA	CC	CC	CC	CC	CC	CC	CC	CC	CC	CC	CC	CC	CC	CC	CC	CC	CC	CC	CC	CC	CC	CC	CC	CC	CC	CC	CC	CC	CC	CC	CC	CC	CC		CC	CC	CC	CC	CC	CC	CC	CC	CC
AX-90464570	8	45057403		TT	TT	AA	TT	TT	TT	TT	TT	TT	TT	TT	TT	TT	TT	TT	TT	TT	TT	TT	TT	TT	TT	TT	TT	TT	TT	TT	TT	TT	TT	TT	TT	TT	TT	TT	TT		TT	TT	TT	TT	TT	TT	TT	TT	TT
AX-90502441	8	45079475		GG	GG	AA	GG	GG	GG	GG	GG	GG	GG	GG	GG	GG	GG	GG	GG	GG	GG	GG	GG	GG	GG	GG	GG	GG	GG	GG	GG	GG	GG	GG	GG	GG	GG	GG	GG		GG	GG	GG	GG	GG	GG	GG	GG	GG
AX-90513699	8	45079556		TT	TT	CC	TT	TT	TT	TT	TT	TT	TT	TT	TT	TT	TT	TT	TT	TT	TT	TT	TT	TT	TT	TT	TT	TT	TT	TT	TT	TT	TT	TT	TT	TT	TT	TT	TT		TT	TT	TT	TT	TT	TT	TT	TT	TT
AX-90413937	8	45113992		TT	TT	GG	TT	TT	TT	TT	TT	TT	TT	TT	TT	TT	TT	TT	TT	TT	TT	TT	TT	TT	TT	TT	TT	TT	TT	TT	TT	TT	TT	TT	TT	TT	TT	TT	TT		TT	TT	TT	TT	TT	TT	TT	TT	TT
AX-90395514	8	45138291		TT	TT	CC	TT	TT	TT	TT	TT	TT	TT	TT	TT	TT	TT	TT	TT	TT	TT	TT	TT	TT	TT	TT	TT	TT	TT	TT	TT	TT	TT	TT	TT	TT	TT	TT	TT		TT	TT	TT	TT	TT	TT	TT	TT	TT
AX-90405566	8	45167024		GG	GG	AA	GG	GG	GG	GG	GG	GG	GG	GG	GG	GG	GG	GG	GG	GG	GG	GG	GG	GG	GG	GG	GG	GG	GG	AA	GG	GG	GG	GG	GG	GG	GG	GG	GG		GG	GG	GG	GG	GG	GG	GG	GG	GG
AX-90472221	9	687795		TT	TT	TT	TT	TT	TT	TT	TT	TT	TT	TT	TT	TT	TT	TT	TT	TT	TT	TT	GG	TT	TT	TT	TT	TT	TT	TT	TT	TT	TT	GG	TT	TT	TT	TT	TT		TT	TT	TT	TT	TT	TT	TT	TT	TT
AX-90418996	9	688496		GG	GG	GG	GG	GG	GG	GG	GG	GG	GG	GG	GG	GG	GG	GG	GG	GG	GG	GG	AA	GG	GG	GG	GG	GG	GG	GG	GG	GG	GG	AA	GG	GG	GG	GG	GG		GG	GG	GG	GG	GG	GG	GG	GG	GG
AX-90339750	9	692450		TT	TT	TT	TT	TT	TT	TT	TT	TT	TT	TT	TT	TT	TT	TT	TT	TT	TT	TT	CC	TT	TT	TT	TT	TT	TT	TT	TT	TT	TT	CC	TT	TT	TT	TT	TT		TT	TT	TT	TT	TT	TT	TT	TT	TT
AX-90433563	9	697846		GG	GG	GG	GG	GG	GG	GG	GG	GG	GG	GG	GG	GG	GG	GG	GG	GG	GG	GG	AA	GG	GG	GG	GG	GG	GG	GG	GG	GG	GG	AA	GG	GG	GG	GG	GG		GG	GG	GG	GG	GG	GG	GG	GG	GG
AX-90464505	9	5858293		TT	TT	TT	TT	TT	TT	TT	TT	TT	TT	TT	TT	TT	TT	AA	TT	TT	TT	TT	TT	TT	TT	TT	TT	TT	TT	AA	TT	TT	TT	TT	TT	TT	TT	TT	TT		TT	TT	TT	TT	TT	TT	TT	TT	TT
AX-90496911	9	20227220		GG	GG	GG	GG	GG	GG	GG	GG	GG	GG	GG	GG	GG	GG	GG	GG	GG	GG	GG	GG	GG	GG	GG	GG	GG	GG	AA	GG	GG	GG	GG	GG	GG	GG	GG	GG		GG	GG	GG	GG	GG	GG	GG	GG	GG
AX-90469724	9	25914622		TT	CC	TT	TT	TT	TT	TT	TT	TT	TT	TT	CC	TT	TT	TT	TT	TT	TT	TT	TT	TT	TT	TT	TT	TT	TT	TT	TT	TT	TT	TT	TT	TT	TT	TT	TT		TT	TT	TT	TT	TT	TT	TT	TT	TT
AX-90369328	9	25915491		GG	AA	GG	GG	GG	GG	GG	GG	GG	GG	GG	AA	GG	GG	GG	GG	GG	GG	GG	GG	GG	GG	GG	GG	GG	GG	GG	GG	GG	GG	GG	GG	GG	GG	GG	GG		GG	GG	GG	GG	GG	GG	GG	GG	GG
AX-90496425	9	36726708		GG	GG	GG	GG	GG	GG	GG	GG	GG	GG	GG	GG	GG	GG	GG	GG	GG	GG	GG	GG	GG	GG	GG	GG	GG	GG	AA	GG	GG	GG	GG	GG	GG	GG	GG	GG		GG	GG	GG	GG	GG	GG	GG	GG	GG
AX-90438017	9	42682876		TT	TT	TT	TT	TT	TT	TT	TT	TT	TT	TT	TT	TT	TT	TT	TT	AA	TT	TT	TT	TT	TT	TT	TT	TT	TT	TT	TT	TT	TT	TT	TT	AA	TT	TT	TT		TT	TT	TT	TT	TT	TT	TT	TT	TT
AX-90349979	9	42686644		TT	TT	TT	TT	TT	TT	TT	TT	TT	TT	TT	TT	TT	TT	TT	TT	CC	TT	TT	TT	TT	TT	TT	TT	TT	TT	TT	TT	TT	TT	TT	TT	CC	TT	TT	TT		TT	TT	TT	TT	TT	TT	TT	TT	TT
AX-90525331	9	42687919		TT	TT	TT	TT	TT	TT	TT	TT	TT	TT	TT	TT	TT	TT	TT	TT	CC	TT	TT	TT	TT	TT	TT	TT	TT	TT	TT	TT	TT	TT	TT	TT	CC	TT	TT	TT		TT	TT	TT	TT	TT	TT	TT	TT	TT
AX-90458658	9	42691427		GG	GG	GG	GG	GG	GG	GG	GG	GG	GG	GG	GG	GG	GG	GG	GG	AA	GG	GG	GG	GG	GG	GG	GG	GG	GG	GG	GG	GG	GG	GG	GG	AA	GG	GG	GG		GG	GG	GG	GG	GG	GG	GG	GG	GG
AX-90474931	9	42771744		GG	GG	GG	GG	GG	GG	GG	GG	GG	GG	GG	GG	GG	GG	GG	GG	AA	GG	GG	GG	GG	GG	GG	GG	GG	GG	GG	GG	GG	GG	GG	GG	AA	GG	GG	GG		GG	GG	GG	GG	GG	GG	GG	GG	GG
AX-90326298	10	252665		TT	TT	TT	TT	TT	TT	TT	TT	TT	TT	TT	TT	TT	TT	TT	TT	TT	TT	TT	TT	TT	TT	TT	TT	TT	TT	AA	TT	TT	TT	TT	TT	TT	TT	TT	TT		TT	TT	TT	TT	TT	TT	TT	TT	TT
AX-90479408	10	278789		GG	GG	GG	GG	GG	GG	GG	GG	GG	GG	GG	GG	GG	GG	GG	GG	GG	GG	GG	GG	GG	GG	GG	GG	GG	GG	AA	GG	GG	GG	GG	GG	GG	GG	GG	GG		GG	GG	GG	GG	GG	GG	GG	GG	GG
AX-90390033	10	772431		GG	GG	GG	GG	GG	GG	GG	GG	GG	GG	GG	GG	GG	GG	GG	GG	GG	GG	GG	GG	GG	GG	GG	GG	GG	GG	AA	GG	GG	GG	GG	GG	GG	GG	GG	GG		GG	GG	GG	GG	GG	GG	GG	GG	GG
AX-90324893	10	11959407		GG	GG	GG	GG	GG	GG	GG	GG	GG	GG	GG	GG	GG	GG	GG	AA	GG	GG	GG	GG	GG	GG	GG	GG	GG	GG	AA	GG	GG	GG	GG	GG	GG	GG	GG	GG		GG	GG	GG	GG	GG	GG	GG	GG	GG
AX-90524639	10	12234425		GG	GG	GG	GG	GG	GG	GG	GG	GG	GG	GG	GG	GG	GG	GG	AA	GG	GG	GG	GG	GG	GG	GG	GG	GG	GG	AA	GG	GG	GG	GG	GG	GG	GG	GG	GG		GG	GG	GG	GG	GG	GG	GG	GG	GG
AX-90385073	10	12320727		TT	TT	TT	TT	TT	TT	TT	TT	TT	TT	TT	TT	TT	TT	TT	CC	TT	TT	TT	TT	TT	TT	TT	TT	TT	TT	CC	TT	TT	TT	TT	TT	TT	TT	TT	TT		TT	TT	TT	TT	TT	TT	TT	TT	TT
AX-90432551	10	12379027		GG	GG	GG	GG	GG	GG	GG	GG	GG	GG	GG	GG	GG	GG	GG	AA	GG	GG	GG	GG	GG	GG	GG	GG	GG	GG	AA	GG	GG	GG	GG	GG	GG	GG	GG	GG		GG	GG	GG	GG	GG	GG	GG	GG	GG
AX-90509524	10	12379600		TT	TT	TT	TT	TT	TT	TT	TT	TT	TT	TT	TT	TT	TT	TT	CC	TT	TT	TT	TT	TT	TT	TT	TT	TT	TT	CC	TT	TT	TT	TT	TT	TT	TT	TT	TT		TT	TT	TT	TT	TT	TT	TT	TT	TT
AX-90503093	10	12379738		GG	GG	GG	GG	GG	GG	GG	GG	GG	GG	GG	GG	GG	GG	GG	AA	GG	GG	GG	GG	GG	GG	GG	GG	GG	GG	AA	GG	GG	GG	GG	GG	GG	GG	GG	GG		GG	GG	GG	GG	GG	GG	GG	GG	GG
AX-90453873	10	12450443		TT	TT	TT	TT	TT	TT	TT	TT	TT	TT	TT	TT	TT	TT	TT	CC	TT	TT	TT	TT	TT	TT	TT	TT	TT	TT	CC	TT	TT	TT	TT	TT	TT	TT	TT	TT		TT	TT	TT	TT	TT	TT	TT	TT	TT
AX-90495271	10	34629135		CC	CC	CC	CC	CC	CC	CC	CC	CC	CC	CC	CC	CC	CC	CC	AA	CC	CC	CC	CC	CC	CC	CC	CC	CC	CC	AA	CC	CC	CC	CC	CC	CC	CC	CC	CC		CC	CC	CC	CC	CC	CC	CC	CC	CC
AX-90489149	10	34630321		TT	TT	TT	TT	TT	TT	TT	TT	TT	TT	TT	TT	TT	TT	TT	CC	TT	TT	TT	TT	TT	TT	TT	TT	TT	TT	CC	TT	TT	TT	TT	TT	TT	TT	TT	TT		TT	TT	TT	TT	TT	TT	TT	TT	TT
AX-90377767	10	34681440		TT	TT	TT	TT	TT	TT	TT	TT	TT	TT	TT	TT	TT	TT	TT	CC	TT	TT	TT	TT	TT	TT	TT	TT	TT	TT	CC	TT	TT	TT	TT	TT	TT	TT	TT	TT		TT	TT	TT	TT	TT	TT	TT	TT	TT
AX-90420782	10	34807317		TT	TT	TT	TT	TT	TT	TT	TT	TT	TT	TT	TT	TT	TT	TT	GG	TT	TT	TT	TT	TT	TT	TT	TT	TT	TT	GG	TT	TT	TT	TT	TT	TT	TT	TT	TT		TT	TT	TT	TT	TT	TT	TT	TT	TT
AX-90451194	10	34811524		TT	TT	TT	TT	TT	TT	TT	TT	TT	TT	TT	TT	TT	TT	TT	GG	TT	TT	TT	TT	TT	TT	TT	TT	TT	TT	GG	TT	TT	TT	TT	TT	TT	TT	TT	TT		TT	TT	TT	TT	TT	TT	TT	TT	TT
AX-90310564	10	34819758		TT	TT	TT	TT	TT	TT	TT	TT	TT	TT	TT	TT	TT	TT	TT	CC	TT	TT	TT	TT	TT	TT	TT	TT	TT	TT	CC	TT	TT	TT	TT	TT	TT	TT	TT	TT		TT	TT	TT	TT	TT	TT	TT	TT	TT
AX-90313882	10	34839206		TT	TT	TT	TT	TT	TT	TT	TT	TT	TT	TT	TT	TT	TT	TT	CC	TT	TT	TT	TT	TT	TT	TT	TT	TT	TT	CC	TT	TT	TT	TT	TT	TT	TT	TT	TT		TT	TT	TT	TT	TT	TT	TT	TT	TT
AX-90376633	10	34903066		TT	TT	TT	TT	TT	TT	TT	TT	TT	TT	TT	TT	TT	TT	TT	CC	TT	TT	TT	TT	TT	TT	TT	TT	TT	TT	CC	TT	TT	TT	TT	TT	TT	TT	TT	TT		TT	TT	TT	TT	TT	TT	TT	TT	TT
AX-90486254	10	34908151		TT	TT	TT	TT	TT	TT	TT	TT	TT	TT	TT	TT	TT	TT	TT	CC	TT	TT	TT	TT	TT	TT	TT	TT	TT	TT	CC	TT	TT	TT	TT	TT	TT	TT	TT	TT		TT	TT	TT	TT	TT	TT	TT	TT	TT
AX-90471522	10	34967723		TT	TT	TT	TT	TT	TT	TT	TT	TT	TT	TT	TT	TT	TT	TT	CC	TT	TT	TT	TT	TT	TT	TT	TT	TT	TT	CC	TT	TT	TT	TT	TT	TT	TT	TT	TT		TT	TT	TT	TT	TT	TT	TT	TT	TT
AX-90512966	10	34986157		TT	TT	TT	TT	TT	TT	TT	TT	TT	TT	TT	TT	TT	TT	TT	CC	TT	TT	TT	TT	TT	TT	TT	TT	TT	TT	CC	TT	TT	TT	TT	TT	TT	TT	TT	TT		TT	TT	TT	TT	TT	TT	TT	TT	TT
AX-90331292	10	34997810		GG	GG	GG	GG	GG	GG	GG	GG	GG	GG	GG	GG	GG	GG	GG	AA	GG	GG	GG	GG	GG	GG	GG	GG	GG	GG	AA	GG	GG	GG	GG	GG	GG	GG	GG	GG		GG	GG	GG	GG	GG	GG	GG	GG	GG
AX-90516258	10	36796927		TT	TT	TT	TT	TT	TT	TT	TT	TT	TT	TT	TT	TT	TT	TT	CC	TT	TT	TT	TT	TT	TT	TT	TT	TT	TT	CC	TT	TT	TT	TT	TT	TT	TT	TT	TT		TT	TT	TT	TT	TT	TT	TT	TT	TT
AX-90492499	10	37323525		TT	TT	TT	TT	TT	TT	TT	TT	TT	TT	TT	TT	TT	TT	TT	CC	TT	TT	TT	TT	TT	TT	TT	TT	TT	TT	CC	TT	TT	TT	TT	TT	TT	TT	TT	TT		TT	TT	TT	TT	TT	TT	TT	TT	TT
AX-90443190	10	37331746		TT	TT	TT	TT	TT	TT	TT	TT	TT	TT	TT	TT	TT	TT	TT	CC	TT	TT	TT	TT	TT	TT	TT	TT	TT	TT	CC	TT	TT	TT	TT	TT	TT	TT	TT	TT		TT	TT	TT	TT	TT	TT	TT	TT	TT
AX-90455815	10	37357498		CC	CC	CC	CC	CC	CC	CC	CC	CC	CC	CC	CC	CC	CC	CC	AA	CC	CC	CC	CC	CC	CC	CC	CC	CC	CC	AA	CC	CC	CC	CC	CC	CC	CC	CC	CC		CC	CC	CC	CC	CC	CC	CC	CC	CC
AX-90436380	10	37363001		TT	TT	TT	TT	TT	TT	TT	TT	TT	TT	TT	TT	TT	TT	TT	AA	TT	TT	TT	TT	TT	TT	TT	TT	TT	TT	AA	TT	TT	TT	TT	TT	TT	TT	TT	TT		TT	TT	TT	TT	TT	TT	TT	TT	TT
AX-90523558	10	37363086		CC	CC	CC	CC	CC	CC	CC	CC	CC	CC	CC	CC	CC	CC	CC	AA	CC	CC	CC	CC	CC	CC	CC	CC	CC	CC	AA	CC	CC	CC	CC	CC	CC	CC	CC	CC		CC	CC	CC	CC	CC	CC	CC	CC	CC
AX-90351682	10	37403878		TT	TT	TT	TT	TT	TT	TT	TT	TT	TT	TT	TT	TT	TT	TT	CC	TT	TT	TT	TT	TT	TT	TT	TT	TT	TT	CC	TT	TT	TT	TT	TT	TT	TT	TT	TT		TT	TT	TT	TT	TT	TT	TT	TT	TT
AX-90452589	10	38192821		TT	TT	TT	TT	TT	TT	TT	TT	TT	TT	TT	TT	TT	TT	TT	GG	TT	TT	TT	TT	TT	TT	TT	TT	TT	TT	GG	TT	TT	TT	TT	TT	TT	TT	TT	TT		TT	TT	TT	TT	TT	TT	TT	TT	TT
AX-90359078	11	30143		TT	TT	TT	TT	TT	TT	TT	TT	TT	TT	TT	TT	TT	TT	TT	TT	TT	TT	TT	TT	TT	TT	AA	TT	TT	TT	TT	TT	TT	TT	TT	AA	TT	TT	TT	TT		TT	TT	TT	TT	TT	TT	TT	TT	TT
AX-90461774	11	31789		GG	GG	GG	GG	GG	GG	GG	GG	GG	GG	GG	GG	GG	GG	GG	GG	GG	GG	GG	GG	GG	GG	AA	GG	GG	GG	GG	GG	GG	GG	GG	AA	GG	GG	GG	GG		GG	GG	GG	GG	GG	GG	GG	GG	GG
AX-90443231	11	193462		TT	TT	TT	TT	TT	TT	TT	TT	TT	TT	TT	TT	TT	TT	TT	TT	TT	TT	TT	TT	TT	TT	CC	TT	TT	TT	TT	TT	TT	TT	TT	CC	TT	TT	TT	TT		TT	TT	TT	TT	TT	TT	TT	TT	TT
AX-90447299	11	232031		TT	TT	TT	TT	TT	TT	TT	TT	TT	TT	TT	TT	TT	TT	TT	TT	TT	TT	TT	TT	TT	TT	CC	TT	TT	TT	TT	TT	TT	TT	TT	CC	TT	TT	TT	TT		TT	TT	TT	TT	TT	TT	TT	TT	TT
AX-90511977	11	287069		TT	TT	TT	TT	TT	TT	TT	TT	TT	TT	TT	TT	TT	TT	TT	TT	TT	TT	TT	TT	TT	TT	CC	TT	TT	TT	TT	TT	TT	TT	TT	CC	TT	TT	TT	TT		TT	TT	TT	TT	TT	TT	TT	TT	TT
AX-90369566	11	294628		TT	TT	TT	TT	TT	TT	TT	TT	TT	TT	TT	TT	TT	TT	TT	TT	TT	TT	TT	TT	TT	TT	AA	TT	TT	TT	TT	TT	TT	TT	TT	AA	TT	TT	TT	TT		TT	TT	TT	TT	TT	TT	TT	TT	TT
AX-90310798	11	299971		TT	TT	TT	TT	TT	TT	TT	TT	TT	TT	TT	TT	TT	TT	TT	TT	TT	TT	TT	TT	TT	TT	CC	TT	TT	TT	TT	TT	TT	TT	TT	CC	TT	TT	TT	TT		TT	TT	TT	TT	TT	TT	TT	TT	TT
AX-90437710	11	302228		TT	TT	TT	TT	TT	TT	TT	TT	TT	TT	TT	TT	TT	TT	TT	TT	TT	TT	TT	TT	TT	TT	CC	TT	TT	TT	TT	TT	TT	TT	TT	CC	TT	TT	TT	TT		TT	TT	TT	TT	TT	TT	TT	TT	TT
AX-90381920	11	302597		TT	TT	TT	TT	TT	TT	TT	TT	TT	TT	TT	TT	TT	TT	TT	TT	TT	TT	TT	TT	TT	TT	GG	TT	TT	TT	TT	TT	TT	TT	TT	GG	TT	TT	TT	TT		TT	TT	TT	TT	TT	TT	TT	TT	TT
AX-90404883	11	311044		GG	GG	GG	GG	GG	GG	GG	GG	GG	GG	GG	GG	GG	GG	GG	GG	GG	GG	GG	GG	GG	GG	AA	GG	GG	GG	GG	GG	GG	GG	GG	AA	GG	GG	GG	GG		GG	GG	GG	GG	GG	GG	GG	GG	GG
AX-90477761	11	9313415		GG	GG	GG	GG	GG	GG	GG	GG	GG	GG	GG	GG	GG	GG	GG	GG	GG	GG	GG	GG	GG	GG	GG	GG	GG	GG	AA	GG	GG	GG	GG	GG	GG	GG	GG	GG		GG	GG	GG	GG	GG	GG	GG	GG	GG
AX-90327432	11	9313490		GG	GG	GG	GG	GG	GG	GG	GG	GG	GG	GG	GG	GG	GG	GG	GG	GG	GG	GG	GG	GG	GG	GG	GG	GG	GG	AA	GG	GG	GG	GG	GG	GG	GG	GG	GG		GG	GG	GG	GG	GG	GG	GG	GG	GG
AX-90434565	11	9313977		GG	GG	GG	GG	GG	GG	GG	GG	GG	GG	GG	GG	GG	GG	GG	GG	GG	GG	GG	GG	GG	GG	GG	GG	GG	GG	AA	GG	GG	GG	GG	GG	GG	GG	GG	GG		GG	GG	GG	GG	GG	GG	GG	GG	GG
AX-90351086	11	9318790		GG	GG	GG	GG	GG	GG	GG	GG	GG	GG	GG	GG	GG	GG	GG	GG	GG	GG	GG	GG	GG	GG	GG	GG	GG	GG	AA	GG	GG	GG	GG	GG	GG	GG	GG	GG		GG	GG	GG	GG	GG	GG	GG	GG	GG
AX-90516104	11	9362252		TT	TT	TT	TT	TT	TT	TT	TT	TT	TT	TT	TT	TT	TT	TT	TT	TT	TT	TT	TT	TT	TT	TT	TT	TT	TT	CC	TT	TT	TT	TT	TT	TT	TT	TT	TT		TT	TT	TT	TT	TT	TT	TT	TT	TT
AX-90405972	11	9366748		CC	CC	CC	CC	CC	CC	CC	CC	CC	CC	CC	CC	CC	CC	CC	CC	CC	CC	CC	CC	CC	CC	CC	CC	CC	CC	AA	CC	CC	CC	CC	CC	CC	CC	CC	CC		CC	CC	CC	CC	CC	CC	CC	CC	CC
AX-90505781	11	9393129		GG	GG	GG	GG	GG	GG	GG	GG	GG	GG	GG	GG	GG	GG	GG	GG	GG	GG	GG	GG	GG	GG	GG	GG	GG	GG	AA	GG	GG	GG	GG	GG	GG	GG	GG	GG		GG	GG	GG	GG	GG	GG	GG	GG	GG
AX-90408607	11	9413448		GG	GG	GG	GG	GG	GG	GG	GG	GG	GG	GG	GG	GG	GG	GG	GG	GG	GG	GG	GG	GG	GG	GG	GG	GG	GG	CC	GG	GG	GG	GG	GG	GG	GG	GG	GG		GG	GG	GG	GG	GG	GG	GG	GG	GG
AX-90518800	11	9413508		TT	TT	TT	TT	TT	TT	TT	TT	TT	TT	TT	TT	TT	TT	TT	TT	TT	TT	TT	TT	TT	TT	TT	TT	TT	TT	GG	TT	TT	TT	TT	TT	TT	TT	TT	TT		TT	TT	TT	TT	TT	TT	TT	TT	TT
AX-90434695	11	9420475		GG	GG	GG	GG	GG	GG	GG	GG	GG	GG	GG	GG	GG	GG	GG	GG	GG	GG	GG	GG	GG	GG	GG	GG	GG	GG	AA	GG	GG	GG	GG	GG	GG	GG	GG	GG		GG	GG	GG	GG	GG	GG	GG	GG	GG
AX-90467182	11	9420600		TT	TT	TT	TT	TT	TT	TT	TT	TT	TT	TT	TT	TT	TT	TT	TT	TT	TT	TT	TT	TT	TT	TT	TT	TT	TT	CC	TT	TT	TT	TT	TT	TT	TT	TT	TT		TT	TT	TT	TT	TT	TT	TT	TT	TT
AX-90505062	11	9424465		TT	TT	TT	TT	TT	TT	TT	TT	TT	TT	TT	TT	TT	TT	TT	TT	TT	TT	TT	TT	TT	TT	TT	TT	TT	TT	AA	TT	TT	TT	TT	TT	TT	TT	TT	TT		TT	TT	TT	TT	TT	TT	TT	TT	TT
AX-90404959	11	9428061		GG	GG	GG	GG	GG	GG	GG	GG	GG	GG	GG	GG	GG	GG	GG	GG	GG	GG	GG	GG	GG	GG	GG	GG	GG	GG	AA	GG	GG	GG	GG	GG	GG	GG	GG	GG		GG	GG	GG	GG	GG	GG	GG	GG	GG
AX-90323919	11	9429552		TT	TT	TT	TT	TT	TT	TT	TT	TT	TT	TT	TT	TT	TT	TT	TT	TT	TT	TT	TT	TT	TT	TT	TT	TT	TT	CC	TT	TT	TT	TT	TT	TT	TT	TT	TT		TT	TT	TT	TT	TT	TT	TT	TT	TT
AX-90320149	11	9430377		GG	GG	GG	GG	GG	GG	GG	GG	GG	GG	GG	GG	GG	GG	GG	GG	GG	GG	GG	GG	GG	GG	GG	GG	GG	GG	AA	GG	GG	GG	GG	GG	GG	GG	GG	GG		GG	GG	GG	GG	GG	GG	GG	GG	GG
AX-90442398	11	9476468		TT	TT	TT	TT	TT	TT	TT	TT	TT	TT	TT	TT	TT	TT	TT	TT	TT	TT	TT	TT	TT	TT	TT	TT	TT	TT	CC	TT	TT	TT	TT	TT	TT	TT	TT	TT		TT	TT	TT	TT	TT	TT	TT	TT	TT
AX-90523029	11	9483139		TT	TT	TT	TT	TT	TT	TT	TT	TT	TT	TT	TT	TT	TT	TT	TT	TT	TT	TT	TT	TT	TT	TT	TT	TT	TT	GG	TT	TT	TT	TT	TT	TT	TT	TT	TT		TT	TT	TT	TT	TT	TT	TT	TT	TT
AX-90370536	11	9514339		GG	GG	GG	GG	GG	GG	GG	GG	GG	GG	GG	GG	GG	GG	GG	GG	GG	GG	AG	GG	GG	AG	GG	GG	GG	GG	AA	GG	GG	GG	GG	GG	GG	GG	GG	GG		GG	GG	GG	GG	GG	GG	GG	GG	GG
AX-90325683	11	10068711		CC	CC	CC	CC	CC	CC	CC	CC	CC	CC	CC	CC	CC	CC	CC	CC	CC	CC	AA	CC	CC	AA	CC	CC	CC	CC	CC	CC	CC	CC	CC	CC	CC	CC	CC	CC		CC	CC	CC	CC	CC	CC	CC	CC	CC
AX-90318887	11	10073637		TT	TT	TT	TT	TT	TT	TT	TT	TT	TT	TT	TT	TT	TT	TT	TT	TT	TT	GG	TT	TT	GG	TT	TT	TT	TT	TT	TT	TT	TT	TT	TT	TT	TT	TT	TT		TT	TT	TT	TT	TT	TT	TT	TT	TT
AX-90387845	11	10078602		TT	TT	TT	TT	TT	TT	TT	TT	TT	TT	TT	TT	TT	TT	TT	TT	TT	TT	CC	TT	TT	CC	TT	TT	TT	TT	TT	TT	TT	TT	TT	TT	TT	TT	TT	TT		TT	TT	TT	TT	TT	TT	TT	TT	TT
AX-90332100	11	10082712		TT	TT	TT	TT	TT	TT	TT	TT	TT	TT	TT	TT	TT	TT	TT	TT	TT	TT	AA	TT	TT	AA	TT	TT	TT	TT	TT	TT	TT	TT	TT	TT	TT	TT	TT	TT		TT	TT	TT	TT	TT	TT	TT	TT	TT
AX-90477047	11	10090583		GG	GG	GG	GG	GG	GG	GG	GG	GG	GG	GG	GG	GG	GG	GG	GG	GG	GG	AA	GG	GG	AA	GG	GG	GG	GG	GG	GG	GG	GG	GG	GG	GG	GG	GG	GG		GG	GG	GG	GG	GG	GG	GG	GG	GG
AX-90375155	11	10100608		GG	GG	GG	GG	GG	GG	GG	GG	GG	GG	GG	GG	GG	GG	GG	GG	GG	GG	AA	GG	GG	AA	GG	GG	GG	GG	GG	GG	GG	GG	GG	GG	GG	GG	GG	GG		GG	GG	GG	GG	GG	GG	GG	GG	GG
AX-90313324	11	10107874		TT	TT	TT	TT	TT	TT	TT	TT	TT	TT	TT	TT	TT	TT	TT	TT	TT	TT	GG	TT	TT	GG	TT	TT	TT	TT	TT	TT	TT	TT	TT	TT	TT	TT	TT	TT		TT	TT	TT	TT	TT	TT	TT	TT	TT
AX-90453353	11	11294174		TT	TT	TT	TT	TT	CC	TT	TT	TT	TT	TT	TT	TT	TT	TT	TT	TT	TT	TT	TT	TT	TT	TT	TT	TT	TT	TT	TT	TT	TT	TT	TT	TT	TT	TT	TT		TT	TT	TT	TT	TT	TT	TT	TT	TT
AX-90440329	11	35094941		TT	TT	TT	TT	TT	TT	TT	TT	TT	TT	TT	TT	TT	TT	TT	TT	TT	TT	TT	TT	TT	TT	CC	TT	TT	TT	CC	TT	TT	TT	TT	TT	TT	TT	TT	TT		TT	TT	TT	TT	TT	TT	TT	TT	TT
AX-90341027	12	4876973		TT	TT	TT	TT	TT	TT	TT	TT	TT	TT	TT	CC	TT	TT	TT	TT	TT	TT	TT	TT	CC	TT	TT	TT	TT	TT	TT	TT	TT	TT	TT	TT	TT	TT	TT	TT		TT	TT	TT	TT	TT	TT	TT	TT	TT
AX-90389660	12	4901500		GG	GG	GG	GG	GG	GG	GG	GG	GG	GG	GG	CC	GG	GG	GG	GG	GG	GG	GG	GG	CC	GG	GG	GG	GG	GG	GG	GG	GG	GG	GG	GG	GG	GG	GG	GG		GG	GG	GG	GG	GG	GG	GG	GG	GG
AX-90344496	12	4959485		TT	TT	TT	TT	TT	TT	TT	TT	TT	TT	TT	GG	TT	TT	TT	TT	TT	TT	TT	TT	GG	TT	TT	TT	TT	TT	TT	TT	TT	TT	TT	TT	TT	TT	TT	TT		TT	TT	TT	TT	TT	TT	TT	TT	TT
AX-90523443	12	4965623		TT	TT	TT	TT	TT	TT	TT	TT	TT	TT	TT	CC	TT	TT	TT	TT	TT	TT	TT	TT	CC	TT	TT	TT	TT	TT	TT	TT	TT	TT	TT	TT	TT	TT	TT	TT		TT	TT	TT	TT	TT	TT	TT	TT	TT
AX-90473023	12	4980750		TT	TT	TT	TT	TT	TT	TT	TT	TT	TT	TT	GG	TT	TT	TT	TT	TT	TT	TT	TT	GG	TT	TT	TT	TT	TT	TT	TT	TT	TT	TT	TT	TT	TT	TT	TT		TT	TT	TT	TT	TT	TT	TT	TT	TT
AX-90437840	12	5006438		TT	TT	TT	TT	TT	TT	TT	TT	TT	TT	TT	CC	TT	TT	TT	TT	TT	TT	TT	TT	CC	TT	TT	TT	TT	TT	TT	TT	TT	TT	TT	TT	TT	TT	TT	TT		TT	TT	TT	TT	TT	TT	TT	TT	TT
AX-90463589	12	7986394		GG	GG	GG	GG	GG	GG	GG	GG	GG	GG	GG	GG	AA	AA	GG	GG	GG	GG	GG	GG	GG	GG	GG	GG	GG	GG	GG	GG	GG	GG	GG	GG	GG	GG	GG	GG		GG	GG	GG	GG	GG	GG	GG	GG	GG
AX-90514165	12	7996071		TT	TT	TT	TT	TT	TT	TT	TT	TT	TT	TT	TT	CC	CC	TT	TT	TT	TT	TT	TT	TT	TT	TT	TT	TT	TT	TT	TT	TT	TT	TT	TT	TT	TT	TT	TT		TT	TT	TT	TT	TT	TT	TT	TT	TT
AX-90428683	12	7996432		GG	GG	GG	GG	GG	GG	GG	GG	GG	GG	GG	GG	AA	AA	GG	GG	GG	GG	GG	GG	GG	GG	GG	GG	GG	GG	GG	GG	GG	GG	GG	GG	GG	GG	GG	GG		GG	GG	GG	GG	GG	GG	GG	GG	GG
AX-90405578	12	7996968		TT	TT	TT	TT	TT	TT	TT	TT	TT	TT	TT	TT	CC	CC	TT	TT	TT	TT	TT	TT	TT	TT	TT	TT	TT	TT	TT	TT	TT	TT	TT	TT	TT	TT	TT	TT		TT	TT	TT	TT	TT	TT	TT	TT	TT
AX-90405417	12	8000015		GG	GG	GG	GG	GG	GG	GG	GG	GG	GG	GG	GG	AA	AA	GG	GG	GG	GG	GG	GG	GG	GG	GG	GG	GG	GG	GG	GG	GG	GG	GG	GG	GG	GG	GG	GG		GG	GG	GG	GG	GG	GG	GG	GG	GG
AX-90325855	12	8099970		TT	TT	NN	TT	TT	TT	TT	TT	TT	TT	TT	TT	CC	CC	TT	TT	TT	TT	TT	TT	TT	TT	TT	TT	TT	TT	TT	TT	TT	TT	TT	TT	TT	TT	TT	TT		TT	TT	TT	TT	TT	TT	TT	TT	TT
AX-90461289	12	8153387		GG	GG	GG	GG	GG	GG	GG	GG	GG	GG	GG	GG	AA	AA	GG	GG	GG	GG	GG	GG	GG	GG	GG	GG	GG	GG	GG	GG	GG	GG	GG	GG	GG	GG	GG	GG		GG	GG	GG	GG	GG	GG	GG	GG	GG
AX-90524868	12	8226275		TT	TT	TT	TT	TT	TT	TT	TT	TT	TT	TT	TT	GG	GG	TT	TT	TT	TT	TT	TT	TT	TT	TT	TT	TT	TT	TT	TT	TT	TT	TT	TT	TT	TT	TT	TT		TT	TT	TT	TT	TT	TT	TT	TT	TT
AX-90451124	12	8231657		TT	TT	TT	TT	TT	TT	TT	TT	TT	TT	TT	TT	GG	GG	TT	TT	TT	TT	TT	TT	TT	TT	TT	TT	TT	TT	TT	TT	TT	TT	TT	TT	TT	TT	TT	TT		TT	TT	TT	TT	TT	TT	TT	TT	TT
AX-90508259	12	8244103		GG	GG	GG	GG	GG	GG	GG	GG	GG	GG	GG	GG	CC	CC	GG	GG	GG	GG	GG	GG	GG	GG	GG	GG	GG	GG	GG	GG	GG	GG	GG	GG	GG	GG	GG	GG		GG	GG	GG	GG	GG	GG	GG	GG	GG
AX-90520694	12	34775514		TT	TT	TT	TT	TT	TT	TT	TT	TT	TT	TT	TT	TT	TT	TT	GG	TT	TT	TT	TT	TT	TT	TT	TT	TT	TT	GG	TT	TT	TT	TT	TT	TT	TT	TT	TT		TT	TT	TT	TT	TT	TT	TT	TT	TT
AX-90377833	12	36777887		TT	TT	TT	TT	TT	TT	TT	TT	TT	TT	TT	TT	TT	TT	TT	TT	TT	TT	TT	TT	TT	TT	TT	TT	TT	TT	TT	TT	TT	TT	AA	TT	TT	TT	TT	TT		TT	TT	TT	TT	TT	TT	TT	TT	TT
AX-90373393	12	36801482		GG	GG	GG	GG	GG	GG	GG	GG	GG	GG	GG	GG	GG	GG	GG	GG	GG	GG	GG	GG	GG	GG	GG	GG	GG	GG	GG	GG	GG	GG	AA	GG	GG	GG	GG	GG		GG	GG	GG	GG	GG	GG	GG	GG	GG
AX-90443413	12	36801610		TT	TT	TT	TT	TT	TT	TT	TT	TT	TT	TT	TT	TT	TT	TT	TT	TT	TT	TT	TT	TT	TT	TT	TT	TT	TT	TT	TT	TT	TT	CC	TT	TT	TT	TT	TT		TT	TT	TT	TT	TT	TT	TT	TT	TT
AX-90416165	12	36812315		GG	GG	GG	GG	GG	GG	GG	GG	GG	GG	GG	GG	GG	GG	GG	GG	GG	GG	GG	GG	GG	GG	GG	GG	GG	GG	GG	GG	GG	GG	AA	GG	GG	GG	GG	GG		GG	GG	GG	GG	GG	GG	GG	GG	GG
AX-90444355	12	36824899		TT	TT	TT	TT	TT	TT	TT	TT	TT	TT	TT	TT	TT	TT	TT	TT	TT	TT	TT	TT	TT	TT	TT	TT	TT	TT	TT	TT	TT	TT	CC	TT	TT	TT	TT	TT		TT	TT	TT	TT	TT	TT	TT	TT	TT
AX-90467236	13	6136878		TT	TT	CC	TT	TT	TT	TT	TT	TT	TT	TT	TT	TT	TT	CC	TT	TT	TT	TT	TT	TT	TT	TT	TT	TT	TT	TT	TT	TT	TT	TT	TT	TT	TT	TT	TT		TT	TT	TT	TT	TT	TT	TT	TT	TT
AX-90365917	13	6147198		GG	GG	CC	GG	GG	GG	GG	GG	GG	GG	GG	GG	GG	GG	CC	GG	GG	GG	GG	GG	GG	GG	GG	GG	GG	GG	GG	GG	GG	GG	GG	GG	GG	GG	GG	GG		GG	GG	GG	GG	GG	GG	GG	GG	GG
AX-90361628	13	6158443		GG	GG	AA	GG	GG	GG	GG	GG	GG	GG	GG	GG	GG	GG	AA	GG	GG	GG	GG	GG	GG	GG	GG	GG	GG	GG	GG	GG	GG	GG	GG	GG	GG	GG	GG	GG		GG	GG	GG	GG	GG	GG	GG	GG	GG
AX-90433891	13	6176504		GG	GG	AA	GG	GG	GG	GG	GG	GG	GG	GG	GG	GG	GG	AA	GG	GG	GG	GG	GG	GG	GG	GG	GG	GG	GG	GG	GG	GG	GG	GG	GG	GG	GG	GG	GG		GG	GG	GG	GG	GG	GG	GG	GG	GG
AX-90339827	13	6176802		GG	GG	AA	GG	GG	GG	GG	GG	GG	GG	GG	GG	GG	GG	AA	GG	GG	GG	GG	GG	GG	GG	GG	GG	GG	GG	GG	GG	GG	GG	GG	GG	GG	GG	GG	GG		GG	GG	GG	GG	GG	GG	GG	GG	GG
AX-90412574	13	6184891		GG	GG	AA	GG	GG	GG	GG	GG	GG	GG	GG	GG	GG	GG	AA	GG	GG	GG	GG	GG	GG	GG	GG	GG	GG	GG	GG	GG	GG	GG	GG	GG	GG	GG	GG	GG		GG	GG	GG	GG	GG	GG	GG	GG	GG
AX-90372109	13	6487849		TT	TT	GG	TT	TT	TT	TT	TT	TT	TT	TT	TT	TT	TT	GG	TT	TT	TT	TT	TT	TT	TT	TT	TT	TT	TT	TT	TT	TT	TT	TT	TT	TT	TT	TT	TT		TT	TT	TT	TT	TT	TT	TT	TT	TT
AX-90338783	13	6662838		TT	TT	GG	TT	TT	TT	TT	TT	TT	TT	TT	TT	TT	TT	GG	TT	TT	TT	TT	TT	TT	TT	TT	TT	TT	TT	TT	TT	TT	TT	TT	TT	TT	TT	TT	TT		TT	TT	TT	TT	TT	TT	TT	TT	TT
AX-90360665	13	6891962		GG	GG	AA	GG	GG	GG	GG	GG	GG	GG	GG	GG	GG	GG	AA	GG	GG	GG	GG	GG	GG	GG	GG	GG	GG	GG	GG	GG	GG	GG	GG	GG	GG	GG	GG	GG		GG	GG	GG	GG	GG	GG	GG	GG	GG
AX-90341411	13	7384963		TT	TT	CC	TT	TT	TT	TT	TT	TT	TT	TT	TT	TT	TT	CC	TT	TT	TT	TT	TT	TT	TT	TT	TT	TT	TT	TT	TT	TT	TT	TT	TT	TT	TT	TT	TT		TT	TT	TT	TT	TT	TT	TT	TT	TT
AX-90423497	13	7398327		CC	CC	AA	CC	CC	CC	CC	CC	CC	CC	CC	CC	CC	CC	AA	CC	CC	CC	CC	CC	CC	CC	CC	CC	CC	CC	CC	CC	CC	CC	CC	CC	CC	CC	CC	CC		CC	CC	CC	CC	CC	CC	CC	CC	CC
AX-90416613	13	7542435		TT	TT	CC	TT	TT	TT	TT	TT	TT	TT	TT	TT	TT	TT	CC	TT	TT	TT	TT	TT	TT	TT	TT	TT	TT	TT	TT	TT	TT	TT	TT	TT	TT	TT	TT	TT		TT	TT	TT	TT	TT	TT	TT	TT	TT
AX-90448668	13	36762925		TT	TT	TT	TT	TT	TT	TT	TT	TT	TT	TT	TT	TT	TT	TT	TT	TT	TT	TT	TT	TT	TT	TT	TT	TT	TT	TT	TT	TT	TT	TT	TT	TT	TT	TT	CC		TT	TT	TT	TT	TT	TT	TT	TT	TT
AX-90483363	13	36764601		GG	GG	GG	GG	GG	GG	GG	GG	GG	GG	GG	GG	GG	GG	GG	GG	GG	GG	GG	GG	GG	GG	GG	GG	GG	GG	GG	GG	GG	GG	GG	GG	GG	GG	GG	AA		GG	GG	GG	GG	GG	GG	GG	GG	GG
AX-90434753	13	43411560		GG	GG	GG	GG	GG	GG	GG	GG	GG	GG	GG	AA	GG	GG	GG	GG	GG	GG	GG	GG	GG	GG	GG	GG	GG	GG	GG	GG	GG	GG	GG	AA	GG	GG	GG	GG		GG	GG	GG	GG	GG	GG	GG	GG	GG
AX-90313211	13	43457093		CC	CC	CC	CC	CC	CC	CC	CC	CC	CC	CC	AA	CC	CC	CC	CC	CC	CC	CC	CC	CC	CC	CC	CC	CC	CC	CC	CC	CC	CC	CC	AA	CC	CC	CC	CC		CC	CC	CC	CC	CC	CC	CC	CC	CC
AX-90510369	13	43457745		TT	TT	TT	TT	TT	TT	TT	TT	TT	TT	TT	CC	TT	TT	TT	TT	TT	TT	TT	TT	TT	TT	TT	TT	TT	TT	TT	TT	TT	TT	TT	CC	TT	TT	TT	TT		TT	TT	TT	TT	TT	TT	TT	TT	TT
AX-90412471	13	43459796		GG	GG	GG	GG	GG	GG	GG	GG	GG	GG	GG	AA	GG	GG	GG	GG	GG	GG	GG	GG	GG	GG	GG	GG	GG	GG	GG	GG	GG	GG	GG	AA	GG	GG	GG	GG		GG	GG	GG	GG	GG	GG	GG	GG	GG
AX-90441681	13	43463639		TT	TT	TT	TT	TT	TT	TT	TT	TT	TT	TT	CC	TT	TT	TT	TT	TT	TT	TT	TT	TT	TT	TT	TT	TT	TT	TT	TT	TT	TT	TT	CC	TT	TT	TT	TT		TT	TT	TT	TT	TT	TT	TT	TT	TT
AX-90381341	13	43534681		TT	TT	TT	TT	TT	TT	TT	TT	TT	TT	TT	CC	TT	TT	TT	TT	TT	TT	TT	TT	TT	TT	TT	TT	TT	TT	TT	TT	TT	TT	TT	CC	TT	TT	TT	TT		TT	TT	TT	TT	TT	TT	TT	TT	TT
AX-90327809	13	43539510		TT	TT	TT	TT	TT	TT	TT	TT	TT	TT	TT	CC	TT	TT	TT	TT	TT	TT	TT	TT	TT	TT	TT	TT	TT	TT	TT	TT	TT	TT	TT	CC	TT	TT	TT	TT		TT	TT	TT	TT	TT	TT	TT	TT	TT
AX-90488505	13	43539647		TT	TT	TT	TT	TT	TT	TT	TT	TT	TT	TT	CC	TT	TT	TT	TT	TT	TT	TT	TT	TT	TT	TT	TT	TT	TT	TT	TT	TT	TT	TT	CC	TT	TT	TT	TT		TT	TT	TT	TT	TT	TT	TT	TT	TT
AX-90453013	13	43573774		TT	TT	TT	TT	TT	TT	TT	TT	TT	TT	TT	AA	TT	TT	TT	TT	TT	TT	TT	TT	TT	TT	TT	TT	TT	TT	TT	TT	TT	TT	TT	AA	TT	TT	TT	TT		TT	TT	TT	TT	TT	TT	TT	TT	TT
AX-90506244	13	43690675		GG	GG	GG	GG	GG	GG	GG	GG	GG	GG	GG	AA	GG	GG	GG	GG	GG	GG	GG	GG	GG	GG	GG	GG	GG	GG	GG	GG	GG	GG	GG	AA	GG	GG	GG	GG		GG	GG	GG	GG	GG	GG	GG	GG	GG
AX-90438520	13	43714028		GG	GG	GG	GG	GG	GG	GG	GG	GG	GG	GG	CC	GG	GG	GG	GG	GG	GG	GG	GG	GG	GG	GG	GG	GG	GG	GG	GG	GG	GG	GG	CC	GG	GG	GG	GG		GG	GG	GG	GG	GG	GG	GG	GG	GG
AX-90438723	13	43737164		GG	GG	GG	GG	GG	GG	GG	GG	GG	GG	GG	CC	GG	GG	GG	GG	GG	GG	GG	GG	GG	GG	GG	GG	GG	GG	GG	GG	GG	GG	GG	CC	GG	GG	GG	GG		GG	GG	GG	GG	GG	GG	GG	GG	GG
AX-90375546	13	43737216		GG	GG	GG	GG	GG	GG	GG	GG	GG	GG	GG	CC	GG	GG	GG	GG	GG	GG	GG	GG	GG	GG	GG	GG	GG	GG	GG	GG	GG	GG	GG	CC	GG	GG	GG	GG		GG	GG	GG	GG	GG	GG	GG	GG	GG
AX-90472038	13	43737517		TT	TT	TT	TT	TT	TT	TT	TT	TT	TT	TT	GG	TT	TT	TT	TT	TT	TT	TT	TT	TT	TT	TT	TT	TT	TT	TT	TT	TT	TT	TT	GG	TT	TT	TT	TT		TT	TT	TT	TT	TT	TT	TT	TT	TT
AX-90339091	13	43826736		CC	CC	CC	CC	CC	CC	CC	CC	CC	CC	CC	AA	CC	CC	CC	CC	CC	CC	CC	CC	CC	CC	CC	CC	CC	CC	CC	CC	CC	CC	CC	AA	CC	CC	CC	CC		CC	CC	CC	CC	CC	CC	CC	CC	CC
AX-90439609	13	43837861		TT	TT	TT	TT	TT	TT	TT	TT	TT	TT	TT	GG	TT	TT	TT	TT	TT	TT	TT	TT	TT	TT	TT	TT	TT	TT	TT	TT	TT	TT	TT	GG	TT	TT	TT	TT		TT	TT	TT	TT	TT	TT	TT	TT	TT
AX-90329365	13	43852277		GG	GG	GG	GG	GG	GG	GG	GG	GG	GG	GG	AA	GG	GG	GG	GG	GG	GG	GG	GG	GG	GG	GG	GG	GG	GG	GG	GG	GG	GG	GG	AA	GG	GG	GG	GG		GG	GG	GG	GG	GG	GG	GG	GG	GG
AX-90386830	13	43881047		TT	TT	TT	TT	TT	TT	TT	TT	TT	TT	TT	CC	TT	TT	TT	TT	TT	TT	TT	TT	TT	TT	TT	TT	TT	TT	TT	TT	TT	TT	TT	CC	TT	TT	TT	TT		TT	TT	TT	TT	TT	TT	TT	TT	TT
AX-90500376	13	43884799		GG	GG	GG	GG	GG	GG	GG	GG	GG	GG	GG	AA	GG	GG	GG	GG	GG	GG	GG	GG	GG	GG	GG	GG	GG	GG	GG	GG	GG	GG	GG	AA	GG	GG	GG	GG		GG	GG	GG	GG	GG	GG	GG	GG	GG
AX-90325835	13	43885672		GG	GG	GG	GG	GG	GG	GG	GG	GG	GG	GG	CC	GG	GG	GG	GG	GG	GG	GG	GG	GG	GG	GG	GG	GG	GG	GG	GG	GG	GG	GG	CC	GG	GG	GG	GG		GG	GG	GG	GG	GG	GG	GG	GG	GG
AX-90412586	13	43895564		TT	TT	TT	TT	TT	TT	TT	TT	TT	TT	TT	GG	TT	TT	TT	TT	TT	TT	TT	TT	TT	TT	TT	TT	TT	TT	TT	TT	TT	TT	TT	GG	TT	TT	TT	TT		TT	TT	TT	TT	TT	TT	TT	TT	TT
AX-90489840	13	43900953		GG	GG	GG	GG	GG	GG	GG	GG	GG	GG	GG	AA	GG	GG	GG	GG	GG	GG	GG	GG	GG	GG	GG	GG	GG	GG	GG	GG	GG	GG	GG	AA	GG	GG	GG	GG		GG	GG	GG	GG	GG	GG	GG	GG	GG
AX-90341767	13	43956982		TT	TT	TT	TT	TT	TT	TT	TT	TT	TT	TT	CC	TT	TT	TT	TT	TT	TT	TT	TT	TT	TT	TT	TT	TT	TT	TT	TT	TT	TT	TT	CC	TT	TT	TT	TT		TT	TT	TT	TT	TT	TT	TT	TT	TT
AX-90360264	13	44002245		TT	TT	TT	TT	TT	TT	TT	TT	TT	TT	TT	CC	TT	TT	TT	TT	TT	TT	TT	TT	TT	TT	TT	TT	TT	TT	TT	TT	TT	TT	TT	CC	TT	TT	TT	TT		TT	TT	TT	TT	TT	TT	TT	TT	TT
AX-90406276	14	2102412		TT	TT	TT	CC	TT	TT	TT	TT	TT	TT	TT	TT	TT	TT	TT	TT	TT	TT	TT	TT	TT	TT	CC	TT	TT	TT	TT	TT	TT	TT	TT	TT	TT	TT	TT	TT		TT	TT	TT	TT	TT	TT	TT	TT	TT
AX-90516877	14	19764822		TT	TT	TT	TT	TT	TT	TT	TT	TT	TT	TT	TT	TT	TT	TT	TT	TT	TT	TT	TT	TT	CC	TT	TT	CC	TT	TT	TT	TT	TT	TT	TT	TT	TT	TT	TT		TT	TT	TT	TT	TT	TT	TT	TT	TT
AX-90374767	14	19844987		GG	GG	GG	GG	GG	GG	GG	GG	GG	GG	GG	GG	GG	GG	GG	GG	GG	GG	GG	GG	GG	AA	GG	GG	AA	GG	GG	GG	GG	GG	GG	GG	GG	GG	GG	GG		GG	GG	GG	GG	GG	GG	GG	GG	GG
AX-90415192	14	19927437		TT	TT	TT	TT	TT	TT	TT	TT	TT	TT	TT	TT	TT	TT	TT	TT	TT	TT	TT	TT	TT	CC	TT	TT	CC	TT	TT	TT	TT	TT	TT	TT	TT	TT	TT	TT		TT	TT	TT	TT	TT	TT	TT	TT	TT
AX-90306544	14	19987961		CC	CC	CC	CC	CC	CC	CC	CC	CC	CC	CC	CC	CC	CC	CC	CC	CC	CC	CC	CC	CC	AA	CC	CC	AA	CC	CC	CC	CC	CC	CC	CC	CC	CC	CC	CC		CC	CC	CC	CC	CC	CC	CC	CC	CC
AX-90431431	14	20212933		GG	GG	GG	GG	GG	GG	GG	GG	GG	GG	GG	GG	GG	GG	GG	GG	GG	GG	GG	GG	GG	AA	GG	GG	AA	GG	GG	GG	GG	GG	GG	GG	GG	GG	GG	GG		GG	GG	GG	GG	GG	GG	GG	GG	GG
AX-90395545	14	20453229		TT	TT	TT	TT	TT	TT	TT	TT	TT	TT	TT	TT	TT	TT	TT	TT	TT	TT	TT	TT	TT	CC	TT	TT	CC	TT	TT	TT	TT	TT	TT	TT	TT	TT	TT	TT		TT	TT	TT	TT	TT	TT	TT	TT	TT
AX-90391647	14	20493128		TT	TT	TT	TT	TT	TT	TT	TT	TT	TT	TT	TT	TT	TT	TT	TT	TT	TT	TT	TT	TT	GG	TT	TT	GG	TT	TT	TT	TT	TT	TT	TT	TT	TT	TT	TT		TT	TT	TT	TT	TT	TT	TT	TT	TT
AX-90480776	14	20498817		GG	GG	GG	GG	GG	GG	GG	GG	GG	GG	GG	GG	GG	GG	GG	GG	GG	GG	GG	GG	GG	AA	GG	GG	AA	GG	GG	GG	GG	GG	GG	GG	GG	GG	GG	GG		GG	GG	GG	GG	GG	GG	GG	GG	GG
AX-90487580	14	20672590		TT	TT	TT	TT	TT	TT	TT	TT	TT	TT	TT	TT	TT	TT	TT	TT	TT	TT	TT	TT	TT	CC	TT	TT	CC	TT	TT	TT	TT	TT	TT	TT	TT	TT	TT	TT		TT	TT	TT	TT	TT	TT	TT	TT	TT
AX-90391445	14	21870827		GG	GG	GG	GG	GG	GG	GG	GG	GG	GG	GG	GG	GG	GG	GG	GG	GG	GG	GG	GG	GG	CC	GG	GG	CC	GG	GG	GG	GG	GG	GG	GG	GG	GG	GG	GG		GG	GG	GG	GG	GG	GG	GG	GG	GG
AX-90456614	14	21885808		CC	CC	CC	CC	CC	CC	CC	CC	CC	CC	CC	CC	CC	CC	CC	CC	CC	CC	CC	CC	CC	AA	CC	CC	AA	CC	CC	CC	CC	CC	CC	CC	CC	CC	CC	CC		CC	CC	CC	CC	CC	CC	CC	CC	CC
AX-90470998	14	21905959		TT	TT	TT	TT	TT	TT	TT	TT	TT	TT	TT	TT	TT	TT	TT	TT	TT	TT	TT	TT	TT	CC	TT	TT	CC	TT	TT	TT	TT	TT	TT	TT	TT	TT	TT	TT		TT	TT	TT	TT	TT	TT	TT	TT	TT
AX-90496461	14	22211566		GG	GG	GG	GG	GG	GG	GG	GG	GG	GG	GG	GG	GG	GG	GG	GG	GG	GG	GG	GG	GG	AA	GG	GG	AA	GG	GG	GG	GG	GG	GG	GG	GG	GG	GG	GG		GG	GG	GG	GG	GG	GG	GG	GG	GG
AX-90350663	14	22217618		TT	TT	TT	TT	TT	TT	TT	TT	TT	TT	TT	TT	TT	TT	TT	TT	TT	TT	TT	TT	TT	CC	TT	TT	CC	TT	TT	TT	TT	TT	TT	TT	TT	TT	TT	TT		TT	TT	TT	TT	TT	TT	TT	TT	TT
AX-90469357	14	22319899		TT	TT	TT	TT	TT	TT	TT	TT	TT	TT	TT	TT	TT	TT	TT	TT	TT	TT	TT	TT	TT	CC	TT	TT	CC	TT	TT	TT	TT	TT	TT	TT	TT	TT	TT	TT		TT	TT	TT	TT	TT	TT	TT	TT	TT
AX-90315579	14	22414346		TT	TT	TT	TT	TT	TT	TT	TT	TT	TT	TT	TT	TT	TT	TT	TT	TT	TT	TT	TT	TT	CC	TT	TT	CC	TT	TT	TT	TT	TT	TT	TT	TT	TT	TT	TT		TT	TT	TT	TT	TT	TT	TT	TT	TT
AX-90307610	14	22574698		TT	TT	TT	TT	TT	TT	TT	TT	TT	TT	TT	TT	TT	TT	TT	TT	TT	TT	TT	TT	TT	AA	TT	TT	AA	TT	TT	TT	TT	TT	TT	TT	TT	TT	TT	TT		TT	TT	TT	TT	TT	TT	TT	TT	TT
AX-90484650	14	22767184		TT	TT	TT	TT	TT	TT	TT	TT	TT	TT	TT	TT	TT	TT	TT	TT	TT	TT	TT	TT	TT	CC	TT	TT	CC	TT	TT	TT	TT	TT	TT	TT	TT	TT	TT	TT		TT	TT	TT	TT	TT	TT	TT	TT	TT
AX-90428196	14	22808312		GG	GG	GG	GG	GG	GG	GG	GG	GG	GG	GG	GG	GG	GG	GG	GG	GG	GG	GG	GG	GG	AA	GG	GG	AA	GG	GG	GG	GG	GG	GG	GG	GG	GG	GG	GG		GG	GG	GG	GG	GG	GG	GG	GG	GG
AX-90481160	14	22900840		GG	GG	GG	GG	GG	GG	GG	GG	GG	GG	GG	GG	GG	GG	GG	GG	GG	GG	GG	GG	GG	AA	GG	GG	AA	GG	GG	GG	GG	GG	GG	GG	GG	GG	GG	GG		GG	GG	GG	GG	GG	GG	GG	GG	GG
AX-90378860	14	23464844		TT	TT	TT	TT	TT	TT	TT	TT	TT	TT	TT	TT	TT	TT	TT	TT	TT	TT	TT	TT	TT	GG	TT	TT	GG	TT	TT	TT	TT	TT	TT	TT	TT	TT	TT	TT		TT	TT	TT	TT	TT	TT	TT	TT	TT
AX-90458251	14	23512176		GG	GG	GG	GG	GG	GG	GG	GG	GG	GG	GG	GG	GG	GG	GG	GG	GG	GG	GG	GG	GG	AA	GG	GG	AA	GG	GG	GG	GG	GG	GG	GG	GG	GG	GG	GG		GG	GG	GG	GG	GG	GG	GG	GG	GG
AX-90335859	14	23779122		TT	TT	TT	TT	TT	TT	TT	TT	TT	TT	TT	TT	TT	TT	TT	TT	TT	TT	TT	TT	TT	CC	TT	TT	CC	TT	TT	TT	TT	TT	TT	TT	TT	TT	TT	TT		TT	TT	TT	TT	TT	TT	TT	TT	TT
AX-90341737	14	23955359		TT	TT	TT	TT	TT	TT	TT	TT	TT	TT	TT	TT	TT	TT	TT	TT	TT	TT	TT	TT	TT	CC	TT	TT	CC	TT	TT	TT	TT	TT	TT	TT	TT	TT	TT	TT		TT	TT	TT	TT	TT	TT	TT	TT	TT
AX-90454838	14	24168195		TT	TT	TT	TT	TT	TT	TT	TT	TT	TT	TT	TT	TT	TT	TT	TT	TT	TT	TT	TT	TT	GG	TT	TT	GG	TT	TT	TT	TT	TT	TT	TT	TT	TT	TT	TT		TT	TT	TT	TT	TT	TT	TT	TT	TT
AX-90385410	14	24461518		GG	GG	GG	GG	GG	GG	GG	GG	GG	GG	GG	GG	GG	GG	GG	GG	GG	GG	GG	GG	GG	AA	GG	GG	AA	GG	GG	GG	GG	GG	GG	GG	GG	GG	GG	GG		GG	GG	GG	GG	GG	GG	GG	GG	GG
AX-90330328	14	24473920		GG	GG	GG	GG	GG	GG	GG	GG	GG	GG	GG	GG	GG	GG	GG	GG	GG	GG	GG	GG	GG	AA	GG	GG	AA	GG	GG	GG	GG	GG	GG	GG	GG	GG	GG	GG		GG	GG	GG	GG	GG	GG	GG	GG	GG
AX-90370094	14	24565917		TT	TT	TT	TT	TT	TT	TT	TT	TT	TT	TT	TT	TT	TT	TT	TT	TT	TT	TT	TT	TT	GG	TT	TT	GG	TT	TT	TT	TT	TT	TT	TT	TT	TT	TT	TT		TT	TT	TT	TT	TT	TT	TT	TT	TT
AX-90396698	14	24569571		TT	TT	TT	TT	TT	TT	TT	TT	TT	TT	TT	TT	TT	TT	TT	TT	TT	TT	TT	TT	TT	CC	TT	TT	CC	TT	TT	TT	TT	TT	TT	TT	TT	TT	TT	TT		TT	TT	TT	TT	TT	TT	TT	TT	TT
AX-90433586	14	24620233		GG	GG	GG	GG	GG	GG	GG	GG	GG	GG	GG	GG	GG	GG	GG	GG	GG	GG	GG	GG	GG	AA	GG	GG	AA	GG	GG	GG	GG	GG	GG	GG	GG	GG	GG	GG		GG	GG	GG	GG	GG	GG	GG	GG	GG
AX-90324595	14	24658615		GG	GG	GG	GG	GG	GG	GG	GG	GG	GG	GG	GG	GG	GG	GG	GG	GG	GG	GG	GG	GG	AA	GG	GG	AA	GG	GG	GG	GG	GG	GG	GG	GG	GG	GG	GG		GG	GG	GG	GG	GG	GG	GG	GG	GG
AX-90377849	14	24685531		TT	TT	TT	TT	TT	TT	TT	TT	TT	TT	TT	TT	TT	TT	TT	TT	TT	TT	TT	TT	TT	CC	TT	TT	CC	TT	TT	TT	TT	TT	TT	TT	TT	TT	TT	TT		TT	TT	TT	TT	TT	TT	TT	TT	TT
AX-90325246	14	24704362		TT	TT	TT	TT	TT	TT	TT	TT	TT	TT	TT	TT	TT	TT	TT	TT	TT	TT	TT	TT	TT	CC	TT	TT	CC	TT	TT	TT	TT	TT	TT	TT	TT	TT	TT	TT		TT	TT	TT	TT	TT	TT	TT	TT	TT
AX-90492875	14	24709140		GG	GG	GG	GG	GG	GG	GG	GG	GG	GG	GG	GG	GG	GG	GG	GG	GG	GG	GG	GG	GG	CC	GG	GG	CC	GG	GG	GG	GG	GG	GG	GG	GG	GG	GG	GG		GG	GG	GG	GG	GG	GG	GG	GG	GG
AX-90370441	14	24715117		TT	TT	TT	TT	TT	TT	TT	TT	TT	TT	TT	TT	TT	TT	TT	TT	TT	TT	TT	TT	TT	GG	TT	TT	GG	TT	TT	TT	TT	TT	TT	TT	TT	TT	TT	TT		TT	TT	TT	TT	TT	TT	TT	TT	TT
AX-90423914	14	24781307		CC	CC	CC	CC	CC	CC	CC	CC	CC	CC	CC	CC	CC	CC	CC	CC	CC	CC	CC	CC	CC	AA	CC	CC	AA	CC	CC	CC	CC	CC	CC	CC	CC	CC	CC	CC		CC	CC	CC	CC	CC	CC	CC	CC	CC
AX-90519122	14	24838301		TT	TT	TT	TT	TT	TT	TT	TT	TT	TT	TT	TT	TT	TT	TT	TT	TT	TT	TT	TT	TT	GG	TT	TT	GG	TT	TT	TT	TT	TT	TT	TT	TT	TT	TT	TT		TT	TT	TT	TT	TT	TT	TT	TT	TT
AX-90306705	14	24847249		TT	TT	TT	TT	TT	TT	TT	TT	TT	TT	TT	TT	TT	TT	TT	TT	TT	TT	TT	TT	TT	CC	TT	TT	CC	TT	TT	TT	TT	TT	TT	TT	TT	TT	TT	TT		TT	TT	TT	TT	TT	TT	TT	TT	TT
AX-90361455	14	24868427		TT	TT	TT	TT	TT	TT	TT	TT	TT	TT	TT	TT	TT	TT	TT	TT	TT	TT	TT	TT	TT	CC	TT	TT	CC	TT	TT	TT	TT	TT	TT	TT	TT	TT	TT	TT		TT	TT	TT	TT	TT	TT	TT	TT	TT
AX-90443130	14	24907231		GG	GG	GG	GG	GG	GG	GG	GG	GG	GG	GG	GG	GG	GG	GG	GG	GG	GG	GG	GG	GG	AA	GG	GG	AA	GG	GG	GG	GG	GG	GG	GG	GG	GG	GG	GG		GG	GG	GG	GG	GG	GG	GG	GG	GG
AX-90385535	14	24949676		TT	TT	TT	TT	TT	TT	TT	TT	TT	TT	TT	TT	TT	TT	TT	TT	TT	TT	TT	TT	TT	CC	TT	TT	CC	TT	TT	TT	TT	TT	TT	TT	TT	TT	TT	TT		TT	TT	TT	TT	TT	TT	TT	TT	TT
AX-90500338	14	24967800		GG	GG	GG	GG	GG	GG	GG	GG	GG	GG	GG	GG	GG	GG	GG	GG	GG	GG	GG	GG	GG	AA	GG	GG	AA	GG	GG	GG	GG	GG	GG	GG	GG	GG	GG	GG		GG	GG	GG	GG	GG	GG	GG	GG	GG
AX-90312832	14	25111342		TT	TT	TT	TT	TT	TT	TT	TT	TT	TT	TT	TT	TT	TT	TT	TT	TT	TT	TT	TT	TT	CC	TT	TT	CC	TT	TT	TT	TT	TT	TT	TT	TT	TT	TT	TT		TT	TT	TT	TT	TT	TT	TT	TT	TT
AX-90343168	14	25312530		TT	TT	TT	TT	TT	TT	TT	TT	TT	TT	TT	TT	TT	TT	TT	TT	TT	TT	TT	TT	TT	CC	TT	TT	CC	TT	TT	TT	TT	TT	TT	TT	TT	TT	TT	TT		TT	TT	TT	TT	TT	TT	TT	TT	TT
AX-90513888	14	27912458		TT	TT	TT	TT	TT	TT	TT	TT	TT	TT	TT	TT	TT	TT	TT	TT	TT	TT	TT	TT	TT	TT	TT	TT	CC	TT	TT	TT	TT	TT	TT	TT	TT	TT	TT	TT		TT	TT	TT	TT	TT	TT	TT	TT	TT
AX-90421978	14	29401026		CC	CC	CC	CC	CC	CC	CC	CC	CC	CC	CC	CC	CC	CC	CC	CC	CC	CC	CC	CC	CC	CC	CC	AA	CC	CC	CC	CC	CC	CC	CC	CC	CC	CC	CC	CC		CC	CC	CC	CC	CC	CC	CC	CC	CC
AX-90480924	14	29410711		GG	GG	GG	GG	GG	GG	GG	GG	GG	GG	GG	GG	GG	GG	GG	GG	GG	GG	GG	GG	GG	GG	GG	AA	GG	GG	GG	GG	GG	GG	AA	GG	GG	GG	GG	GG		GG	GG	GG	GG	GG	GG	GG	GG	GG
AX-90424141	14	29441559		CC	CC	CC	CC	CC	CC	CC	CC	CC	CC	CC	CC	CC	CC	CC	CC	CC	CC	CC	CC	CC	CC	CC	AA	CC	CC	CC	CC	CC	CC	CC	CC	CC	CC	CC	CC		CC	CC	CC	CC	CC	CC	CC	CC	CC
AX-90351546	14	29453732		GG	GG	GG	GG	GG	GG	GG	GG	GG	GG	GG	GG	GG	GG	GG	GG	GG	GG	GG	GG	GG	GG	GG	AA	GG	GG	GG	GG	GG	GG	GG	GG	GG	GG	GG	GG		GG	GG	GG	GG	GG	GG	GG	GG	GG
AX-90393159	14	29530260		GG	GG	GG	GG	GG	GG	GG	GG	GG	GG	GG	GG	GG	GG	GG	GG	GG	GG	GG	GG	GG	GG	GG	AA	GG	GG	GG	GG	GG	GG	GG	GG	GG	GG	GG	GG		GG	GG	GG	GG	GG	GG	GG	GG	GG
AX-90344904	14	29544742		TT	TT	TT	TT	TT	TT	TT	TT	TT	TT	TT	TT	TT	TT	TT	TT	TT	TT	TT	TT	TT	TT	TT	CC	TT	TT	TT	TT	TT	TT	TT	TT	TT	TT	TT	TT		TT	TT	TT	TT	TT	TT	TT	TT	TT
AX-90434541	14	29565181		GG	GG	GG	GG	GG	GG	GG	GG	GG	GG	GG	GG	GG	GG	GG	GG	GG	GG	GG	GG	GG	GG	GG	AA	GG	GG	GG	GG	GG	GG	GG	GG	GG	GG	GG	GG		GG	GG	GG	GG	GG	GG	GG	GG	GG
AX-90419048	14	29590575		CC	CC	CC	CC	CC	CC	CC	CC	CC	CC	CC	CC	CC	CC	CC	CC	CC	CC	CC	CC	CC	CC	CC	AC	CC	CC	CC	CC	CC	CC	AA	CC	CC	CC	CC	CC		CC	CC	CC	CC	CC	CC	CC	CC	CC
AX-90321729	14	29651672		GG	GG	GG	GG	GG	GG	GG	GG	GG	GG	GG	GG	GG	GG	GG	GG	GG	GG	GG	GG	GG	GG	GG	AA	GG	GG	GG	GG	GG	GG	GG	GG	GG	GG	GG	GG		GG	GG	GG	GG	GG	GG	GG	GG	GG
AX-90400921	14	29718293		GG	GG	GG	GG	GG	GG	GG	GG	GG	GG	GG	GG	GG	GG	GG	GG	GG	GG	GG	GG	GG	GG	GG	AA	GG	GG	GG	GG	GG	GG	GG	GG	GG	GG	GG	GG		GG	GG	GG	GG	GG	GG	GG	GG	GG
AX-90317180	14	29809810		TT	TT	TT	TT	TT	TT	TT	TT	TT	TT	TT	TT	TT	TT	TT	TT	TT	TT	TT	TT	TT	TT	TT	CC	TT	TT	TT	TT	TT	TT	TT	TT	TT	TT	TT	TT		TT	TT	TT	TT	TT	TT	TT	TT	TT
AX-90377434	14	29886303		GG	GG	GG	GG	GG	GG	GG	GG	GG	GG	GG	GG	GG	GG	GG	GG	GG	GG	GG	GG	GG	GG	GG	AA	GG	GG	GG	GG	GG	GG	GG	GG	GG	GG	GG	GG		GG	GG	GG	GG	GG	GG	GG	GG	GG
AX-90349334	14	29898329		CC	CC	CC	CC	CC	CC	CC	CC	CC	CC	CC	CC	CC	CC	CC	CC	CC	CC	CC	CC	CC	CC	CC	AA	CC	CC	CC	CC	CC	CC	AA	CC	CC	CC	CC	CC		CC	CC	CC	CC	CC	CC	CC	CC	CC
AX-90415357	14	29904291		TT	TT	TT	TT	TT	TT	TT	TT	TT	TT	TT	TT	TT	TT	TT	TT	TT	TT	TT	TT	TT	TT	TT	CC	TT	TT	TT	TT	TT	TT	CC	TT	TT	TT	TT	TT		TT	TT	TT	TT	TT	TT	TT	TT	TT
AX-90455197	14	29904744		TT	TT	TT	TT	TT	TT	TT	TT	TT	TT	TT	TT	TT	TT	TT	TT	TT	TT	TT	TT	TT	TT	TT	CC	TT	TT	TT	TT	TT	TT	TT	TT	TT	TT	TT	TT		TT	TT	TT	TT	TT	TT	TT	TT	TT
AX-90525423	14	29966993		GG	GG	GG	GG	GG	GG	GG	GG	GG	GG	GG	GG	GG	GG	GG	GG	GG	GG	GG	GG	GG	GG	GG	AA	GG	GG	GG	GG	GG	GG	GG	GG	GG	GG	GG	GG		GG	GG	GG	GG	GG	GG	GG	GG	GG
AX-90344197	15	18100345		TT	TT	TT	TT	TT	TT	AT	TT	TT	TT	AT	TT	TT	TT	TT	AT	TT	TT	AT	TT	TT	TT	TT	TT	TT	TT	TT	TT	TT	TT	TT	TT	TT	TT	TT	TT		TT	TT	TT	TT	TT	TT	TT	TT	TT
AX-90455182	15	25359454		TT	TT	TT	TT	TT	TT	CC	TT	TT	TT	CC	TT	TT	TT	TT	TT	TT	TT	TT	TT	TT	TT	TT	TT	TT	TT	TT	TT	TT	TT	TT	TT	TT	TT	TT	TT		TT	TT	TT	TT	TT	TT	TT	TT	TT
AX-90436537	15	25366441		CC	CC	CC	CC	CC	CC	AA	CC	CC	CC	AA	CC	CC	CC	CC	CC	CC	CC	CC	CC	CC	CC	CC	CC	CC	CC	CC	CC	CC	CC	CC	CC	CC	CC	CC	CC		CC	CC	CC	CC	CC	CC	CC	CC	CC
AX-90444590	15	25448478		TT	TT	TT	TT	TT	TT	CC	TT	TT	TT	CC	TT	TT	TT	TT	TT	TT	TT	TT	TT	TT	TT	TT	TT	TT	TT	TT	TT	TT	TT	TT	TT	TT	TT	TT	TT		TT	TT	TT	TT	TT	TT	TT	TT	TT
AX-90460860	15	25472311		GG	GG	GG	GG	GG	GG	AA	GG	GG	GG	AA	GG	GG	GG	GG	GG	GG	GG	GG	GG	GG	GG	GG	GG	GG	GG	GG	GG	GG	GG	GG	GG	GG	GG	GG	GG		GG	GG	GG	GG	GG	GG	GG	GG	GG
AX-90479149	15	25549457		GG	GG	GG	GG	GG	GG	AA	GG	GG	GG	AA	GG	GG	GG	GG	GG	GG	GG	GG	GG	GG	GG	GG	GG	GG	GG	GG	GG	GG	GG	GG	GG	GG	GG	GG	GG		GG	GG	GG	GG	GG	GG	GG	GG	GG
AX-90312517	15	33294271		GG	GG	GG	GG	GG	GG	AA	GG	GG	GG	AA	GG	GG	GG	GG	GG	GG	GG	GG	GG	GG	GG	GG	GG	GG	GG	GG	GG	GG	GG	GG	GG	GG	GG	GG	GG		GG	GG	GG	GG	GG	GG	GG	GG	GG
AX-90366619	15	34782866		GG	GG	GG	GG	GG	GG	AA	GG	GG	GG	AA	GG	GG	GG	GG	GG	GG	GG	GG	GG	GG	GG	GG	GG	GG	GG	GG	GG	GG	GG	GG	GG	GG	GG	GG	GG		GG	GG	GG	GG	GG	GG	GG	GG	GG
AX-90481531	15	35233248		TT	TT	TT	TT	TT	TT	AA	TT	TT	TT	AA	TT	TT	TT	TT	TT	TT	TT	TT	TT	TT	TT	TT	TT	TT	TT	TT	TT	TT	TT	TT	TT	TT	TT	TT	TT		TT	TT	TT	TT	TT	TT	TT	TT	TT
AX-90351999	15	35233651		TT	TT	TT	TT	TT	TT	AA	TT	TT	TT	AA	TT	TT	TT	TT	TT	TT	TT	TT	TT	TT	TT	TT	TT	TT	TT	TT	TT	TT	TT	TT	TT	TT	TT	TT	TT		TT	TT	TT	TT	TT	TT	TT	TT	TT
AX-90320736	15	47605386		TT	TT	TT	TT	TT	TT	TT	TT	TT	TT	TT	TT	TT	TT	TT	TT	TT	TT	TT	TT	TT	TT	TT	TT	TT	TT	TT	TT	TT	CC	CC	TT	TT	TT	TT	TT		TT	TT	TT	TT	TT	TT	TT	TT	TT
AX-90402845	15	47621748		CC	CC	CC	CC	CC	CC	CC	CC	CC	CC	CC	CC	CC	CC	CC	CC	CC	CC	CC	CC	CC	CC	CC	CC	CC	CC	CC	CC	CC	AA	AA	CC	CC	CC	CC	CC		CC	CC	CC	CC	CC	CC	CC	CC	CC
AX-90491943	15	47634418		TT	TT	TT	TT	TT	TT	TT	TT	TT	TT	TT	TT	TT	TT	TT	TT	TT	TT	TT	TT	TT	TT	TT	TT	TT	TT	TT	TT	TT	AA	AA	TT	TT	TT	TT	TT		TT	TT	TT	TT	TT	TT	TT	TT	TT
AX-90499203	15	48371366		GG	GG	AA	GG	AA	GG	GG	GG	GG	GG	GG	GG	GG	GG	GG	GG	GG	GG	GG	GG	GG	GG	GG	GG	GG	GG	GG	GG	GG	GG	GG	GG	GG	GG	GG	GG		GG	GG	GG	GG	GG	GG	GG	GG	GG
AX-90460515	15	48572529		GG	GG	AA	GG	AA	GG	GG	GG	GG	GG	GG	GG	GG	GG	GG	GG	GG	GG	GG	GG	GG	GG	GG	GG	GG	GG	GG	GG	GG	GG	GG	GG	GG	GG	GG	GG		GG	GG	GG	GG	GG	GG	GG	GG	GG
AX-90404853	15	48572674		GG	GG	AA	GG	AA	GG	GG	GG	GG	GG	GG	GG	GG	GG	GG	GG	GG	GG	GG	GG	GG	GG	GG	GG	GG	GG	GG	GG	GG	GG	GG	GG	GG	GG	GG	GG		GG	GG	GG	GG	GG	GG	GG	GG	GG
AX-90396181	15	48716193		GG	GG	AA	GG	AA	GG	GG	GG	GG	GG	GG	GG	GG	GG	GG	GG	GG	GG	GG	GG	GG	GG	GG	GG	GG	GG	GG	GG	GG	GG	GG	GG	GG	GG	GG	GG		GG	GG	GG	GG	GG	GG	GG	GG	GG
AX-90376831	15	49847439		TT	TT	TT	TT	CC	TT	TT	TT	TT	TT	TT	TT	TT	TT	TT	TT	TT	TT	TT	CC	TT	TT	TT	TT	TT	TT	TT	TT	TT	TT	TT	TT	TT	TT	TT	TT		TT	TT	TT	TT	TT	TT	TT	TT	TT
AX-90386060	15	49847972		GG	GG	GG	GG	AA	GG	GG	GG	GG	GG	GG	GG	GG	GG	GG	GG	GG	GG	GG	AA	GG	GG	GG	GG	GG	GG	GG	GG	GG	GG	GG	GG	GG	GG	GG	GG		GG	GG	GG	GG	GG	GG	GG	GG	GG
AX-90421282	15	50133243		GG	GG	GG	GG	AA	GG	GG	GG	GG	GG	GG	GG	GG	GG	GG	GG	GG	GG	GG	AA	GG	GG	GG	GG	GG	GG	GG	GG	GG	GG	GG	GG	GG	GG	GG	GG		GG	GG	GG	GG	GG	GG	GG	GG	GG
AX-90481896	15	50146243		GG	GG	GG	GG	AA	GG	GG	GG	GG	GG	GG	GG	GG	GG	GG	GG	GG	GG	GG	AA	GG	GG	GG	GG	GG	GG	GG	GG	GG	GG	GG	GG	GG	GG	GG	GG		GG	GG	GG	GG	GG	GG	GG	GG	GG
AX-90333250	15	50396641		TT	TT	TT	TT	GG	TT	TT	TT	TT	TT	TT	TT	TT	TT	TT	TT	TT	TT	TT	GG	TT	TT	TT	TT	TT	TT	TT	TT	TT	TT	TT	TT	TT	TT	TT	TT		TT	TT	TT	TT	TT	TT	TT	TT	TT
AX-90476622	16	7105612		CC	CC	CC	CC	AA	CC	CC	CC	CC	CC	CC	CC	CC	CC	CC	CC	AA	CC	CC	CC	CC	CC	CC	CC	CC	CC	CC	CC	CC	CC	CC	CC	CC	CC	CC	CC		CC	CC	CC	CC	CC	CC	CC	CC	CC
AX-90484426	16	10105250		CC	CC	CC	CC	CC	CC	CC	CC	CC	CC	CC	CC	CC	CC	AA	CC	CC	CC	AA	CC	CC	CC	CC	CC	CC	CC	CC	CC	CC	CC	CC	CC	CC	CC	CC	CC		CC	CC	CC	CC	CC	CC	CC	CC	CC
AX-90306605	16	10796260		CC	CC	CC	CC	CC	CC	CC	CC	AC	CC	CC	CC	AC	CC	CC	CC	CC	CC	CC	AC	CC	CC	CC	CC	CC	CC	CC	CC	CC	CC	CC	CC	CC	CC	CC	CC		CC	CC	CC	CC	CC	CC	CC	CC	CC
AX-90312961	16	12096539		CC	CC	CC	CC	CC	CC	CC	CC	CC	CC	CC	CC	AA	CC	CC	CC	CC	CC	CC	CC	CC	CC	CC	CC	CC	CC	CC	CC	CC	CC	CC	CC	CC	CC	CC	CC		CC	CC	CC	CC	CC	CC	CC	CC	CC
AX-90370427	16	14486799		CC	CC	CC	CC	CC	CC	CC	CC	CC	CC	CC	CC	CC	CC	AA	CC	CC	CC	CC	CC	CC	CC	CC	CC	CC	CC	CC	CC	CC	CC	CC	CC	CC	AA	CC	CC		CC	CC	CC	CC	CC	CC	CC	CC	CC
AX-90359565	16	15497935		CC	CC	CC	CC	CC	CC	CC	CC	CC	CC	CC	CC	CC	AA	AA	CC	CC	CC	CC	CC	CC	CC	CC	CC	CC	CC	CC	CC	CC	CC	CC	CC	CC	CC	CC	CC		CC	CC	CC	CC	CC	CC	CC	CC	CC
AX-90440515	16	21053886		GG	GG	GG	GG	GG	GG	GG	GG	GG	GG	GG	GG	GG	GG	CC	GG	GG	GG	GG	GG	GG	GG	GG	GG	GG	GG	GG	GG	GG	GG	GG	GG	GG	GG	GG	GG		GG	GG	GG	GG	GG	GG	GG	GG	GG
AX-90440984	16	23202461		GG	GG	GG	GG	AA	GG	GG	GG	GG	GG	GG	GG	GG	GG	GG	GG	AA	GG	GG	GG	GG	GG	GG	GG	GG	GG	GG	GG	GG	GG	GG	GG	GG	GG	GG	GG		GG	GG	GG	GG	GG	GG	GG	GG	GG
AX-90377624	16	23268018		GG	GG	GG	GG	AA	GG	GG	GG	GG	GG	GG	GG	GG	GG	GG	GG	AA	GG	GG	GG	GG	GG	GG	GG	GG	GG	GG	GG	GG	GG	GG	GG	GG	GG	GG	GG		GG	GG	GG	GG	GG	GG	GG	GG	GG
AX-90379555	16	25343782		GG	GG	GG	GG	AA	GG	GG	GG	GG	GG	GG	GG	GG	GG	GG	GG	AA	GG	GG	GG	GG	GG	GG	GG	GG	GG	GG	GG	GG	GG	GG	GG	GG	GG	GG	GG		GG	GG	GG	GG	GG	GG	GG	GG	GG
AX-90392652	16	26835659		GG	GG	GG	GG	GG	GG	GG	GG	GG	GG	GG	GG	GG	GG	AA	GG	GG	GG	AA	GG	GG	GG	GG	GG	GG	GG	GG	GG	GG	GG	GG	GG	GG	GG	GG	GG		GG	GG	GG	GG	GG	GG	GG	GG	GG
AX-90389727	16	26840282		GG	GG	GG	GG	GG	GG	GG	GG	GG	GG	GG	GG	GG	GG	AA	GG	GG	GG	AA	GG	GG	GG	GG	GG	GG	GG	GG	GG	GG	GG	GG	GG	GG	GG	GG	GG		GG	GG	GG	GG	GG	GG	GG	GG	GG
AX-90488114	16	26893586		GG	GG	GG	GG	GG	GG	GG	GG	GG	GG	GG	GG	GG	GG	AA	GG	GG	GG	AA	GG	GG	GG	GG	GG	GG	GG	GG	GG	GG	GG	GG	GG	GG	GG	GG	GG		GG	GG	GG	GG	GG	GG	GG	GG	GG
AX-90420360	16	26945167		GG	GG	GG	GG	GG	GG	GG	GG	GG	GG	GG	GG	GG	GG	AA	GG	GG	GG	AA	GG	GG	GG	GG	GG	GG	GG	GG	GG	GG	GG	GG	GG	GG	GG	GG	GG		GG	GG	GG	GG	GG	GG	GG	GG	GG
AX-90429233	16	26945958		GG	GG	GG	GG	GG	GG	GG	GG	GG	GG	GG	GG	GG	GG	AA	GG	GG	GG	AA	GG	GG	GG	GG	GG	GG	GG	GG	GG	GG	GG	GG	GG	GG	GG	GG	GG		GG	GG	GG	GG	GG	GG	GG	GG	GG
AX-90470475	16	26971461		GG	GG	GG	GG	GG	GG	GG	GG	GG	GG	GG	GG	GG	GG	AA	GG	GG	GG	AA	GG	GG	GG	GG	GG	GG	GG	GG	GG	GG	GG	GG	GG	GG	GG	GG	GG		GG	GG	GG	GG	GG	GG	GG	GG	GG
AX-90313951	16	26993753		GG	GG	GG	GG	GG	GG	GG	GG	GG	GG	GG	GG	GG	GG	AA	GG	GG	GG	AA	GG	GG	GG	GG	GG	GG	GG	GG	GG	GG	GG	GG	GG	GG	GG	GG	GG		GG	GG	GG	GG	GG	GG	GG	GG	GG
AX-90402769	16	26993811		GG	GG	GG	GG	GG	GG	GG	GG	GG	GG	GG	GG	GG	GG	AA	GG	GG	GG	AA	GG	GG	GG	GG	GG	GG	GG	GG	GG	GG	GG	GG	GG	GG	GG	GG	GG		GG	GG	GG	GG	GG	GG	GG	GG	GG
AX-90487522	16	27021784		GG	GG	GG	GG	GG	GG	GG	GG	GG	GG	GG	GG	GG	GG	AA	GG	GG	GG	AA	GG	GG	GG	GG	GG	GG	GG	GG	GG	GG	GG	GG	GG	GG	GG	GG	GG		GG	GG	GG	GG	GG	GG	GG	GG	GG
AX-90467244	16	27030664		GG	GG	GG	GG	GG	GG	GG	GG	GG	GG	GG	GG	GG	GG	AA	GG	GG	GG	AA	GG	GG	GG	GG	GG	GG	GG	GG	GG	GG	GG	GG	GG	GG	GG	GG	GG		GG	GG	GG	GG	GG	GG	GG	GG	GG
AX-90433203	16	27042840		GG	GG	GG	GG	GG	GG	GG	GG	GG	GG	GG	GG	GG	GG	AA	GG	GG	GG	AA	GG	GG	GG	GG	GG	GG	GG	GG	GG	GG	GG	GG	GG	GG	GG	GG	GG		GG	GG	GG	GG	GG	GG	GG	GG	GG
AX-90430968	16	27303949		GG	GG	GG	GG	GG	GG	GG	GG	GG	GG	GG	GG	GG	GG	AA	GG	GG	GG	AA	GG	GG	GG	GG	GG	GG	GG	GG	GG	GG	GG	GG	GG	GG	GG	GG	GG		GG	GG	GG	GG	GG	GG	GG	GG	GG
AX-90418740	16	27419994		GG	GG	GG	GG	GG	GG	GG	GG	GG	GG	GG	GG	GG	GG	AA	GG	GG	GG	AA	GG	GG	GG	GG	GG	GG	GG	GG	GG	GG	GG	GG	GG	GG	GG	GG	GG		GG	GG	GG	GG	GG	GG	GG	GG	GG
AX-90346914	16	27961894		GG	GG	GG	GG	GG	GG	GG	GG	GG	GG	GG	GG	AA	GG	AA	GG	GG	GG	GG	GG	GG	GG	GG	GG	GG	GG	GG	GG	GG	GG	GG	GG	GG	GG	GG	GG		GG	GG	GG	GG	GG	GG	GG	GG	GG
AX-90404993	16	28431892		GG	GG	GG	GG	GG	GG	GG	GG	GG	GG	GG	GG	AA	GG	GG	GG	GG	GG	GG	GG	GG	GG	GG	GG	GG	GG	GG	GG	GG	GG	GG	GG	GG	GG	GG	GG		GG	GG	GG	GG	GG	GG	GG	GG	GG
AX-90465193	16	29571411		GG	GG	GG	GG	GG	GG	GG	GG	GG	GG	GG	GG	AA	GG	GG	GG	GG	GG	GG	GG	GG	GG	GG	GG	GG	GG	GG	GG	GG	GG	AA	GG	GG	GG	GG	GG		GG	GG	GG	GG	GG	GG	GG	GG	GG
AX-90433248	16	30119238		GG	GG	GG	GG	GG	GG	GG	GG	GG	GG	GG	GG	GG	AA	AA	GG	GG	GG	GG	GG	GG	GG	GG	GG	GG	GG	GG	GG	GG	GG	GG	GG	GG	GG	GG	GG		GG	GG	GG	GG	GG	GG	GG	GG	GG
AX-90488843	16	32119516		TT	TT	TT	TT	TT	TT	TT	TT	GG	TT	TT	TT	TT	TT	TT	TT	TT	TT	TT	TT	TT	TT	TT	TT	TT	TT	TT	TT	TT	TT	TT	TT	TT	TT	TT	TT		TT	TT	TT	TT	TT	TT	TT	TT	TT
AX-90411060	16	32130029		TT	TT	TT	TT	TT	TT	TT	TT	CC	TT	TT	TT	TT	TT	TT	TT	TT	TT	TT	TT	TT	TT	TT	TT	TT	TT	TT	TT	TT	TT	TT	TT	TT	TT	TT	TT		TT	TT	TT	TT	TT	TT	TT	TT	TT
AX-90414746	16	32841400		TT	TT	TT	TT	CC	TT	TT	TT	TT	TT	TT	TT	TT	TT	TT	TT	CC	TT	TT	TT	TT	TT	TT	TT	TT	TT	TT	TT	TT	TT	TT	TT	TT	TT	TT	TT		TT	TT	TT	TT	TT	TT	TT	TT	TT
AX-90384683	16	35383282		TT	TT	TT	TT	TT	TT	TT	TT	TT	TT	TT	TT	TT	TT	CC	TT	TT	TT	CC	TT	TT	TT	TT	TT	TT	TT	TT	TT	TT	TT	TT	TT	TT	TT	TT	TT		TT	TT	TT	TT	TT	TT	TT	TT	TT
AX-90442646	16	35400977		TT	TT	TT	TT	TT	TT	TT	TT	TT	TT	TT	TT	TT	TT	AA	TT	TT	TT	AA	TT	TT	TT	TT	TT	TT	TT	TT	TT	TT	TT	TT	TT	TT	TT	TT	TT		TT	TT	TT	TT	TT	TT	TT	TT	TT
AX-90446061	16	35478308		TT	TT	TT	TT	TT	TT	TT	TT	TT	TT	TT	TT	TT	TT	CC	TT	TT	TT	CC	TT	TT	TT	TT	TT	TT	TT	TT	TT	TT	TT	TT	TT	TT	TT	TT	TT		TT	TT	TT	TT	TT	TT	TT	TT	TT
AX-90314124	16	35513809		TT	TT	TT	TT	TT	TT	TT	TT	TT	TT	TT	TT	TT	TT	GG	TT	TT	TT	GG	TT	TT	TT	TT	TT	TT	TT	TT	TT	TT	TT	TT	TT	TT	TT	TT	TT		TT	TT	TT	TT	TT	TT	TT	TT	TT
AX-90323241	16	35535991		TT	TT	TT	TT	TT	TT	TT	TT	TT	TT	TT	TT	TT	TT	GG	TT	TT	TT	GG	TT	TT	TT	TT	TT	TT	TT	TT	TT	TT	TT	TT	TT	TT	TT	TT	TT		TT	TT	TT	TT	TT	TT	TT	TT	TT
AX-90449717	16	35536618		TT	TT	TT	TT	TT	TT	TT	TT	TT	TT	TT	TT	TT	TT	CC	TT	TT	TT	CC	TT	TT	TT	TT	TT	TT	TT	TT	TT	TT	TT	TT	TT	TT	TT	TT	TT		TT	TT	TT	TT	TT	TT	TT	TT	TT
AX-90494159	16	35540461		TT	TT	TT	TT	TT	TT	TT	TT	TT	TT	TT	TT	TT	TT	CC	TT	TT	TT	CC	TT	TT	TT	TT	TT	TT	TT	TT	TT	TT	TT	TT	TT	TT	TT	TT	TT		TT	TT	TT	TT	TT	TT	TT	TT	TT
AX-90513001	16	35546890		TT	TT	TT	TT	TT	TT	TT	TT	TT	TT	TT	TT	TT	TT	GG	TT	TT	TT	GG	TT	TT	TT	TT	TT	TT	TT	TT	TT	TT	TT	TT	TT	TT	TT	TT	TT		TT	TT	TT	TT	TT	TT	TT	TT	TT
AX-90519016	16	35547539		TT	TT	TT	TT	TT	TT	TT	TT	TT	TT	TT	TT	TT	TT	GG	TT	TT	TT	GG	TT	TT	TT	TT	TT	TT	TT	TT	TT	TT	TT	TT	TT	TT	TT	TT	TT		TT	TT	TT	TT	TT	TT	TT	TT	TT
AX-90391761	16	35554908		TT	TT	TT	TT	TT	TT	TT	TT	TT	TT	TT	TT	TT	TT	CC	TT	TT	TT	CC	TT	TT	TT	TT	TT	TT	TT	TT	TT	TT	TT	TT	TT	TT	TT	TT	TT		TT	TT	TT	TT	TT	TT	TT	TT	TT
AX-90510485	16	35556314		TT	TT	TT	TT	TT	TT	TT	TT	TT	TT	TT	TT	TT	TT	CC	TT	TT	TT	CC	TT	TT	TT	TT	TT	TT	TT	TT	TT	TT	TT	TT	TT	TT	TT	TT	TT		TT	TT	TT	TT	TT	TT	TT	TT	TT
AX-90360263	16	35580558		TT	TT	TT	TT	TT	TT	TT	TT	TT	TT	TT	TT	TT	TT	GG	TT	TT	TT	GG	TT	TT	TT	TT	TT	TT	TT	TT	TT	TT	TT	TT	TT	TT	TT	TT	TT		TT	TT	TT	TT	TT	TT	TT	TT	TT
AX-90517737	16	35598172		TT	TT	TT	TT	TT	TT	TT	TT	TT	TT	TT	TT	TT	TT	GG	TT	TT	TT	GG	TT	TT	TT	TT	TT	TT	TT	TT	TT	TT	TT	TT	TT	TT	TT	TT	TT		TT	TT	TT	TT	TT	TT	TT	TT	TT
AX-90377711	16	35604356		TT	TT	TT	TT	TT	TT	TT	TT	TT	TT	TT	TT	TT	TT	AA	TT	TT	TT	AA	TT	TT	TT	TT	TT	TT	TT	TT	TT	TT	TT	TT	TT	TT	TT	TT	TT		TT	TT	TT	TT	TT	TT	TT	TT	TT
AX-90430470	16	35631364		TT	TT	TT	TT	TT	TT	TT	TT	TT	TT	TT	TT	TT	TT	AA	TT	TT	TT	AA	TT	TT	TT	TT	TT	TT	TT	TT	TT	TT	TT	TT	TT	TT	TT	TT	TT		TT	TT	TT	TT	TT	TT	TT	TT	TT
AX-90408879	16	35990057		TT	TT	TT	TT	TT	TT	TT	TT	TT	TT	TT	TT	TT	TT	TT	TT	AA	TT	TT	TT	TT	TT	TT	TT	TT	TT	TT	TT	TT	TT	TT	TT	TT	TT	TT	TT		TT	TT	TT	TT	TT	TT	TT	TT	TT
AX-90395353	16	36336324		TT	TT	TT	TT	TT	TT	TT	TT	TT	TT	TT	TT	TT	TT	TT	TT	TT	TT	TT	TT	TT	TT	TT	TT	TT	CC	TT	TT	TT	TT	TT	TT	TT	TT	TT	TT		TT	TT	TT	TT	TT	TT	TT	TT	TT
AX-90415673	16	36548639		TT	TT	TT	TT	TT	TT	TT	TT	TT	TT	TT	TT	TT	CC	TT	TT	TT	TT	TT	TT	TT	TT	TT	TT	TT	TT	TT	TT	TT	TT	CC	TT	TT	TT	TT	TT		TT	TT	TT	TT	TT	TT	TT	TT	TT
AX-90329077	16	36600473		TT	TT	TT	TT	TT	TT	TT	TT	TT	TT	TT	TT	TT	CC	TT	TT	TT	TT	TT	TT	TT	TT	TT	TT	TT	TT	TT	TT	TT	TT	CC	TT	TT	TT	TT	TT		TT	TT	TT	TT	TT	TT	TT	TT	TT
AX-90435327	16	36922061		TT	TT	TT	TT	TT	TT	TT	TT	AA	TT	TT	TT	TT	TT	TT	TT	TT	TT	TT	TT	TT	TT	TT	TT	TT	TT	TT	TT	TT	TT	TT	TT	TT	TT	AA	TT		TT	TT	TT	TT	TT	TT	TT	TT	TT
AX-90401993	16	37094800		TT	TT	TT	TT	TT	TT	TT	TT	GG	TT	TT	TT	TT	TT	TT	TT	TT	TT	TT	TT	TT	TT	TT	TT	TT	TT	TT	TT	TT	TT	TT	TT	TT	TT	TT	TT		TT	TT	TT	TT	TT	TT	TT	TT	TT
AX-90469804	16	37124335		TT	TT	TT	TT	TT	TT	TT	TT	CC	TT	TT	TT	TT	TT	TT	TT	TT	TT	TT	TT	TT	TT	TT	TT	TT	TT	TT	TT	TT	TT	TT	TT	TT	TT	TT	TT		TT	TT	TT	TT	TT	TT	TT	TT	TT
AX-90430275	17	7362074		GG	GG	GG	GG	GG	GG	GG	GG	GG	AA	GG	GG	GG	GG	GG	GG	GG	GG	GG	GG	GG	GG	GG	GG	GG	GG	AA	GG	GG	GG	GG	GG	GG	GG	GG	GG		GG	GG	GG	GG	GG	GG	GG	GG	GG
AX-90484142	17	7363650		TT	TT	TT	TT	TT	TT	TT	TT	TT	CC	TT	TT	TT	TT	TT	TT	TT	TT	TT	TT	TT	TT	TT	TT	TT	TT	CC	TT	TT	TT	TT	TT	TT	TT	TT	TT		TT	TT	TT	TT	TT	TT	TT	TT	TT
AX-90518611	17	9113124		TT	TT	TT	TT	TT	TT	TT	TT	TT	CC	TT	TT	TT	TT	TT	TT	TT	TT	TT	TT	TT	TT	TT	TT	TT	TT	CC	TT	TT	TT	TT	TT	TT	TT	TT	TT		TT	TT	TT	TT	TT	TT	TT	TT	TT
AX-90434678	17	38659657		GG	GG	GG	GG	GG	GG	GG	GG	GG	GG	GG	GG	GG	GG	GG	GG	GG	AA	GG	GG	GG	GG	GG	GG	GG	GG	GG	GG	GG	GG	GG	GG	GG	GG	GG	GG		GG	GG	GG	GG	GG	GG	GG	GG	GG
AX-90391031	17	38661860		CC	CC	CC	CC	CC	CC	CC	CC	CC	CC	CC	CC	CC	CC	CC	CC	CC	AA	CC	CC	CC	CC	CC	CC	CC	CC	CC	CC	CC	CC	CC	CC	CC	CC	CC	CC		CC	CC	CC	CC	CC	CC	CC	CC	CC
AX-90337380	17	39080150		GG	GG	GG	GG	GG	GG	GG	GG	GG	GG	GG	GG	GG	GG	GG	GG	GG	GG	AA	GG	GG	AA	GG	GG	GG	GG	GG	GG	GG	GG	GG	GG	GG	GG	GG	GG		GG	GG	GG	GG	GG	GG	GG	GG	GG
AX-90422673	17	40156772		TT	TT	TT	TT	TT	TT	TT	TT	TT	TT	TT	TT	TT	TT	CC	TT	TT	TT	TT	TT	TT	TT	TT	TT	TT	TT	TT	TT	TT	TT	TT	TT	CC	TT	TT	TT		TT	TT	TT	TT	TT	TT	TT	TT	TT
AX-90421596	17	40157440		TT	TT	TT	TT	TT	TT	TT	TT	TT	TT	TT	TT	TT	TT	CC	TT	TT	TT	TT	TT	TT	TT	TT	TT	TT	TT	TT	TT	TT	TT	TT	TT	CC	TT	TT	TT		TT	TT	TT	TT	TT	TT	TT	TT	TT
AX-90430038	17	40285891		GG	GG	GG	GG	GG	GG	GG	GG	GG	GG	GG	GG	GG	GG	AA	GG	GG	GG	GG	GG	GG	GG	GG	GG	GG	GG	GG	GG	GG	GG	GG	GG	GG	GG	GG	GG		GG	GG	GG	GG	GG	GG	GG	GG	GG
AX-90510536	17	40299982		CC	CC	CC	CC	CC	CC	CC	CC	CC	CC	CC	CC	CC	CC	AA	CC	CC	CC	CC	CC	CC	CC	CC	CC	CC	CC	CC	CC	CC	CC	CC	CC	CC	CC	CC	CC		CC	CC	CC	CC	CC	CC	CC	CC	CC
AX-90398972	18	400842		TT	TT	TT	TT	TT	TT	TT	TT	TT	TT	TT	TT	TT	TT	TT	TT	TT	GG	TT	TT	TT	TT	TT	TT	TT	TT	TT	TT	TT	TT	TT	TT	TT	TT	TT	TT		TT	TT	TT	TT	TT	TT	TT	TT	TT
AX-90321424	18	410741		TT	TT	TT	TT	TT	TT	TT	TT	TT	TT	TT	TT	TT	TT	TT	TT	TT	CC	TT	TT	TT	TT	TT	TT	TT	TT	TT	TT	TT	TT	TT	TT	TT	TT	TT	TT		TT	TT	TT	TT	TT	TT	TT	TT	TT
AX-90405697	18	1091469		TT	TT	TT	TT	TT	TT	TT	TT	TT	TT	TT	TT	TT	TT	TT	TT	TT	TT	TT	TT	TT	TT	TT	TT	TT	TT	CC	TT	TT	TT	TT	TT	TT	TT	TT	TT		TT	TT	TT	TT	TT	TT	TT	TT	TT
AX-90517314	18	1116471		TT	TT	TT	TT	TT	TT	TT	TT	TT	TT	TT	TT	TT	TT	TT	TT	TT	CC	TT	TT	TT	TT	TT	TT	TT	TT	TT	TT	TT	TT	TT	TT	TT	TT	TT	NN		TT	TT	TT	NN	TT	TT	TT	TT	TT
AX-90431997	18	52649736		GG	GG	GG	GG	GG	GG	GG	GG	GG	GG	GG	GG	GG	GG	GG	GG	GG	GG	GG	GG	GG	GG	GG	GG	GG	GG	AG	GG	GG	GG	GG	GG	GG	GG	GG	GG		GG	GG	GG	GG	GG	GG	GG	GG	GG
AX-90497463	18	52651350		GG	GG	GG	GG	GG	GG	GG	GG	GG	GG	GG	GG	GG	GG	GG	GG	GG	GG	GG	GG	GG	GG	GG	GG	GG	GG	AA	GG	GG	GG	GG	GG	GG	GG	GG	GG		GG	GG	GG	GG	GG	GG	GG	GG	GG
AX-90388358	18	56398814		TT	TT	TT	TT	AT	TT	TT	TT	TT	TT	TT	TT	AT	TT	TT	TT	TT	TT	TT	AT	TT	TT	TT	TT	TT	TT	TT	TT	TT	TT	TT	TT	TT	TT	TT	AT		TT	TT	TT	TT	TT	TT	TT	TT	TT
AX-90451603	18	59785003		TT	TT	TT	TT	TT	TT	TT	TT	TT	TT	TT	TT	TT	TT	TT	TT	TT	TT	TT	TT	TT	TT	TT	GG	TT	TT	TT	TT	TT	TT	TT	TT	TT	TT	TT	TT		TT	TT	TT	TT	TT	TT	TT	TT	TT
AX-90410236	18	59929774		GG	GG	GG	GG	GG	GG	GG	GG	GG	GG	GG	GG	GG	GG	GG	GG	GG	GG	GG	GG	GG	GG	GG	GG	GG	GG	AA	GG	GG	GG	GG	GG	GG	GG	GG	GG		GG	GG	GG	GG	GG	GG	GG	GG	GG
AX-90375250	18	61792826		TT	TT	TT	TT	TT	TT	TT	CC	TT	TT	TT	TT	TT	TT	TT	TT	TT	TT	TT	TT	TT	TT	TT	TT	TT	TT	TT	TT	TT	TT	TT	TT	TT	TT	TT	TT		TT	TT	TT	TT	TT	TT	TT	TT	TT
AX-90344527	18	61801405		GG	GG	GG	GG	GG	GG	GG	AA	GG	GG	GG	GG	GG	GG	GG	GG	GG	GG	GG	GG	GG	GG	GG	GG	GG	GG	GG	GG	GG	GG	GG	GG	GG	GG	GG	GG		GG	GG	GG	GG	GG	GG	GG	GG	GG
AX-90310345	18	61805036		GG	GG	GG	GG	GG	GG	GG	AA	GG	GG	GG	GG	GG	GG	GG	GG	GG	GG	GG	GG	GG	GG	GG	GG	GG	GG	GG	GG	GG	GG	GG	GG	GG	GG	GG	GG		GG	GG	GG	GG	GG	GG	GG	GG	GG
AX-90413433	18	61806791		TT	TT	TT	TT	TT	TT	TT	CC	TT	TT	TT	TT	TT	TT	TT	TT	TT	TT	TT	TT	TT	TT	TT	TT	TT	TT	TT	TT	TT	TT	TT	TT	TT	TT	TT	TT		TT	TT	TT	TT	TT	TT	TT	TT	TT
AX-90462240	18	61857743		GG	GG	GG	GG	GG	GG	GG	AA	GG	GG	GG	GG	GG	GG	GG	GG	GG	GG	GG	GG	GG	GG	GG	GG	GG	GG	GG	GG	GG	GG	GG	GG	GG	GG	GG	GG		GG	GG	GG	GG	GG	GG	GG	GG	GG
AX-90382735	19	380807		TT	TT	TT	TT	TT	TT	TT	TT	TT	TT	TT	TT	TT	TT	TT	TT	TT	CC	TT	TT	TT	TT	TT	TT	TT	TT	TT	TT	TT	TT	TT	TT	TT	TT	TT	CC		TT	TT	TT	TT	TT	TT	TT	TT	TT
AX-90476245	19	405125		CC	CC	CC	CC	CC	CC	CC	CC	CC	CC	CC	CC	CC	CC	CC	CC	CC	AA	CC	CC	CC	CC	CC	CC	CC	CC	CC	CC	CC	CC	CC	CC	CC	CC	CC	AA		CC	CC	CC	CC	CC	CC	CC	CC	CC
AX-90513508	19	481598		TT	TT	TT	TT	TT	TT	TT	TT	TT	TT	TT	TT	TT	TT	TT	TT	TT	CC	TT	TT	TT	TT	TT	TT	TT	TT	TT	TT	TT	TT	TT	TT	TT	TT	TT	CC		TT	TT	TT	TT	TT	TT	TT	TT	TT
AX-90322313	19	502181		TT	TT	TT	TT	TT	TT	TT	TT	TT	TT	TT	TT	TT	TT	TT	TT	TT	CC	TT	TT	TT	TT	TT	TT	TT	TT	TT	TT	TT	TT	TT	TT	TT	TT	TT	CC		TT	TT	TT	TT	TT	TT	TT	TT	TT
AX-90494986	19	574921		CC	CC	CC	CC	CC	CC	CC	CC	CC	CC	CC	CC	CC	CC	CC	CC	CC	AA	CC	CC	CC	CC	CC	CC	CC	CC	CC	CC	CC	CC	CC	CC	CC	CC	CC	AA		CC	CC	CC	CC	CC	CC	CC	CC	CC
AX-90400296	19	2547427		GG	GG	GG	GG	GG	GG	GG	GG	GG	GG	GG	GG	GG	GG	GG	GG	AA	GG	GG	GG	GG	GG	GG	GG	GG	GG	GG	GG	GG	GG	AA	GG	GG	GG	GG	GG		GG	GG	GG	GG	GG	GG	GG	GG	GG
AX-90345813	19	2547965		TT	TT	TT	TT	TT	TT	TT	TT	TT	TT	TT	TT	TT	TT	TT	TT	CC	TT	TT	TT	TT	TT	TT	TT	TT	TT	TT	TT	TT	TT	CC	TT	TT	TT	TT	TT		TT	TT	TT	TT	TT	TT	TT	TT	TT
AX-90521017	19	3447481		TT	TT	TT	TT	TT	TT	TT	TT	TT	TT	TT	TT	TT	TT	TT	TT	TT	TT	TT	TT	TT	TT	TT	TT	TT	TT	TT	TT	TT	TT	GG	TT	TT	TT	TT	TT		TT	TT	TT	TT	TT	TT	TT	TT	TT
AX-90515407	19	5145675		TT	TT	TT	TT	TT	TT	TT	TT	TT	TT	TT	TT	TT	TT	TT	CC	TT	TT	TT	TT	TT	TT	TT	TT	TT	TT	CC	TT	TT	TT	TT	TT	TT	TT	TT	TT		TT	TT	TT	TT	TT	TT	TT	TT	TT
AX-90374892	19	5266479		TT	TT	TT	TT	TT	TT	TT	TT	TT	TT	TT	TT	TT	TT	TT	CC	TT	TT	TT	TT	TT	TT	TT	TT	TT	TT	CC	TT	TT	TT	TT	TT	TT	TT	TT	TT		TT	TT	TT	TT	TT	TT	TT	TT	TT
AX-90341891	19	5324637		TT	TT	TT	TT	TT	TT	TT	TT	TT	TT	TT	TT	TT	TT	TT	CC	TT	TT	TT	TT	TT	TT	TT	TT	TT	TT	CC	TT	TT	TT	TT	TT	TT	TT	TT	TT		TT	TT	TT	TT	TT	TT	TT	TT	TT
AX-90332448	19	5327403		GG	GG	GG	GG	GG	GG	GG	GG	GG	GG	GG	GG	GG	GG	GG	AA	GG	GG	GG	GG	GG	GG	GG	GG	GG	GG	AA	GG	GG	GG	GG	GG	GG	GG	GG	GG		GG	GG	GG	GG	GG	GG	GG	GG	GG
AX-90334095	19	8513694		GG	GG	GG	GG	GG	GG	GG	GG	GG	GG	GG	AA	GG	GG	GG	GG	GG	GG	GG	GG	GG	GG	GG	GG	AA	GG	GG	GG	GG	GG	GG	GG	GG	GG	GG	GG		GG	GG	GG	GG	GG	GG	GG	GG	GG
AX-90352832	19	8577512		TT	TT	TT	TT	TT	TT	TT	TT	TT	TT	TT	TT	TT	TT	TT	TT	TT	TT	TT	CC	TT	TT	TT	TT	TT	TT	TT	TT	TT	TT	TT	TT	TT	TT	TT	TT		TT	TT	TT	TT	TT	TT	TT	TT	TT
AX-90512172	19	9330998		TT	TT	TT	TT	TT	TT	TT	TT	TT	TT	TT	TT	TT	TT	TT	TT	TT	TT	TT	CC	TT	TT	TT	TT	CC	TT	TT	TT	TT	TT	TT	TT	TT	TT	TT	TT		TT	TT	TT	TT	TT	TT	TT	TT	TT
AX-90490297	19	9568245		TT	TT	TT	TT	TT	TT	TT	TT	TT	TT	TT	TT	TT	TT	TT	TT	TT	TT	TT	GG	TT	TT	TT	TT	TT	TT	TT	TT	TT	TT	TT	TT	TT	TT	TT	TT		TT	TT	TT	TT	TT	TT	TT	TT	TT
AX-90490171	19	9866464		TT	TT	TT	TT	TT	TT	TT	TT	TT	TT	TT	TT	TT	TT	TT	TT	TT	TT	TT	GG	TT	TT	TT	TT	GG	TT	TT	TT	TT	TT	TT	TT	TT	TT	TT	TT		TT	TT	TT	TT	TT	TT	TT	TT	TT
AX-90515362	19	9894288		TT	TT	TT	TT	TT	TT	TT	TT	TT	TT	TT	TT	TT	TT	TT	TT	TT	TT	TT	CC	TT	TT	TT	TT	CC	TT	TT	TT	TT	TT	TT	TT	TT	TT	TT	TT		TT	TT	TT	TT	TT	TT	TT	TT	TT
AX-90328081	19	9987487		TT	TT	TT	TT	TT	TT	TT	TT	TT	TT	TT	TT	TT	TT	TT	TT	TT	TT	TT	TC	TT	TT	TT	TT	TC	TT	TT	TT	TT	TT	TT	TT	TT	TT	TT	TT		TT	TT	TT	TT	TT	TT	TT	TT	TT
AX-90323594	19	10040602		CC	CC	CC	CC	CC	CC	CC	CC	CC	CC	CC	CC	CC	CC	CC	CC	CC	CC	CC	AA	CC	CC	CC	CC	CC	CC	CC	CC	CC	CC	CC	CC	CC	CC	CC	CC		CC	CC	CC	CC	CC	CC	CC	CC	CC
AX-90458075	19	10067276		GG	GG	GG	GG	GG	GG	GG	GG	GG	GG	GG	GG	GG	GG	GG	GG	GG	GG	GG	AA	GG	GG	GG	GG	GG	GG	GG	GG	GG	GG	GG	GG	GG	GG	GG	GG		GG	GG	GG	GG	GG	GG	GG	GG	GG
AX-90334170	19	10070137		CC	CC	CC	CC	CC	CC	CC	CC	CC	CC	CC	CC	CC	CC	CC	CC	CC	CC	CC	AA	CC	CC	CC	CC	CC	CC	CC	CC	CC	CC	CC	CC	CC	CC	CC	CC		CC	CC	CC	CC	CC	CC	CC	CC	CC
AX-90512343	19	21377181		TT	TT	TT	TT	TT	TT	TT	TT	TT	TT	TT	TT	TT	TT	TT	TT	TT	TT	TT	CC	TT	TT	TT	TT	TT	TT	TT	TT	TT	TT	TT	TT	TT	TT	TT	TT		TT	TT	TT	TT	TT	TT	TT	TT	TT
AX-90418387	19	21408049		GG	GG	GG	GG	GG	GG	GG	GG	GG	GG	GG	GG	GG	GG	GG	GG	GG	GG	GG	AA	GG	GG	GG	GG	GG	GG	GG	GG	GG	GG	GG	GG	GG	GG	GG	GG		GG	GG	GG	GG	GG	GG	GG	GG	GG
AX-90377163	19	21596316		GG	GG	GG	GG	GG	GG	GG	GG	GG	GG	GG	GG	GG	GG	GG	GG	GG	GG	GG	AA	GG	GG	GG	GG	GG	GG	GG	GG	GG	GG	GG	GG	GG	GG	GG	GG		GG	GG	GG	GG	GG	GG	GG	GG	GG
AX-90362258	19	21610843		TT	TT	TT	TT	TT	TT	TT	TT	TT	TT	TT	TT	TT	TT	TT	TT	TT	TT	TT	GG	TT	TT	TT	TT	TT	TT	TT	TT	TT	TT	TT	TT	TT	TT	TT	TT		TT	TT	TT	TT	TT	TT	TT	TT	TT
AX-90430180	19	21668358		GG	GG	GG	GG	GG	GG	GG	GG	GG	GG	GG	GG	GG	GG	GG	GG	GG	GG	GG	AA	GG	GG	GG	GG	GG	GG	GG	GG	GG	GG	GG	GG	GG	GG	GG	GG		GG	GG	GG	GG	GG	GG	GG	GG	GG
AX-90311990	19	21799678		GG	GG	GG	GG	GG	GG	GG	GG	GG	GG	GG	GG	GG	GG	GG	GG	GG	GG	GG	AA	GG	GG	GG	GG	GG	GG	GG	GG	GG	GG	GG	GG	GG	GG	GG	GG		GG	GG	GG	GG	GG	GG	GG	GG	GG
AX-90441156	19	21849065		TT	TT	TT	TT	TT	TT	TT	TT	TT	TT	TT	TT	TT	TT	TT	TT	TT	TT	TT	CC	TT	TT	TT	TT	TT	TT	TT	TT	TT	TT	TT	TT	TT	TT	TT	TT		TT	TT	TT	TT	TT	TT	TT	TT	TT
AX-90488800	19	21915712		TT	TT	TT	TT	TT	TT	TT	TT	TT	TT	TT	TT	TT	TT	TT	TT	TT	TT	TT	CC	TT	TT	TT	TT	TT	TT	TT	TT	TT	TT	TT	TT	TT	TT	TT	TT		TT	TT	TT	TT	TT	TT	TT	TT	TT
AX-90454384	19	22163458		TT	TT	TT	TT	TT	TT	TT	TT	TT	TT	TT	TT	TT	TT	TT	TT	TT	TT	TT	CC	TT	TT	TT	TT	TT	TT	TT	TT	TT	TT	TT	TT	TT	TT	TT	TT		TT	TT	TT	TT	TT	TT	TT	TT	TT
AX-90331215	19	22201058		TT	TT	TT	TT	TT	TT	TT	TT	TT	TT	TT	TT	TT	TT	TT	TT	TT	TT	TT	CC	TT	TT	TT	TT	TT	TT	TT	TT	TT	TT	TT	TT	TT	TT	TT	TT		TT	TT	TT	TT	TT	TT	TT	TT	TT
AX-90472183	19	22203746		TT	TT	TT	TT	TT	TT	TT	TT	TT	TT	TT	TT	TT	TT	TT	TT	TT	TT	TT	GG	TT	TT	TT	TT	TT	TT	TT	TT	TT	TT	TT	TT	TT	TT	TT	TT		TT	TT	TT	TT	TT	TT	TT	TT	TT
AX-90509878	19	22262850		TT	TT	TT	TT	TT	TT	TT	TT	TT	TT	TT	TT	TT	TT	TT	TT	TT	TT	TT	GG	TT	TT	TT	TT	TT	TT	TT	TT	TT	TT	TT	TT	TT	TT	TT	TT		TT	TT	TT	TT	TT	TT	TT	TT	TT
AX-90472380	19	22301488		TT	TT	TT	TT	TT	TT	TT	TT	TT	TT	TT	TT	TT	TT	TT	TT	TT	TT	TT	GG	TT	TT	TT	TT	TT	TT	TT	TT	TT	TT	TT	TT	TT	TT	TT	TT		TT	TT	TT	TT	TT	TT	TT	TT	TT
AX-90348410	19	22352709		GG	GG	GG	GG	GG	GG	GG	GG	GG	GG	GG	GG	GG	GG	GG	GG	GG	GG	GG	AA	GG	GG	GG	GG	GG	GG	GG	GG	GG	GG	GG	GG	GG	GG	GG	GG		GG	GG	GG	GG	GG	GG	GG	GG	GG
AX-90484377	19	22390442		TT	TT	TT	TT	TT	TT	TT	TT	TT	TT	TT	TT	TT	TT	TT	TT	TT	TT	TT	CC	TT	TT	TT	TT	TT	TT	TT	TT	TT	TT	TT	TT	TT	TT	TT	TT		TT	TT	TT	TT	TT	TT	TT	TT	TT
AX-90344247	19	22395543		TT	TT	TT	TT	TT	TT	TT	TT	TT	TT	TT	TT	TT	TT	TT	TT	TT	TT	TT	CC	TT	TT	TT	TT	TT	TT	TT	TT	TT	TT	TT	TT	TT	TT	TT	TT		TT	TT	TT	TT	TT	TT	TT	TT	TT
AX-90510118	19	22476759		TT	TT	TT	TT	TT	TT	TT	TT	TT	TT	TT	TT	TT	TT	TT	TT	TT	TT	TT	CC	TT	TT	TT	TT	TT	TT	TT	TT	TT	TT	TT	TT	TT	TT	TT	TT		TT	TT	TT	TT	TT	TT	TT	TT	TT
AX-90310349	19	22514850		GG	GG	GG	GG	GG	GG	GG	GG	GG	GG	GG	GG	GG	GG	GG	GG	GG	GG	GG	AA	GG	GG	GG	GG	GG	GG	GG	GG	GG	GG	GG	GG	GG	GG	GG	GG		GG	GG	GG	GG	GG	GG	GG	GG	GG
AX-90356565	19	22670965		TT	TT	TT	TT	TT	TT	TT	TT	TT	TT	TT	TT	TT	TT	TT	TT	TT	TT	TT	CC	TT	TT	TT	TT	TT	TT	TT	TT	TT	TT	TT	TT	TT	TT	TT	TT		TT	TT	TT	TT	TT	TT	TT	TT	TT
AX-90477536	19	22680061		GG	GG	GG	GG	GG	GG	GG	GG	GG	GG	GG	GG	GG	GG	GG	GG	GG	GG	GG	AA	GG	GG	GG	GG	GG	GG	GG	GG	GG	GG	GG	GG	GG	GG	GG	GG		GG	GG	GG	GG	GG	GG	GG	GG	GG
AX-90443107	19	22708306		TT	TT	TT	TT	TT	TT	TT	TT	TT	TT	TT	TT	TT	TT	TT	TT	TT	TT	TT	CC	TT	TT	TT	TT	TT	TT	TT	TT	TT	TT	TT	TT	TT	TT	TT	TT		TT	TT	TT	TT	TT	TT	TT	TT	TT
AX-90523802	19	22830606		GG	GG	GG	GG	GG	GG	GG	GG	GG	GG	GG	GG	GG	GG	GG	GG	GG	GG	GG	AA	GG	GG	GG	GG	GG	GG	GG	GG	GG	GG	GG	GG	GG	GG	GG	GG		GG	GG	GG	GG	GG	GG	GG	GG	GG
AX-90454814	19	22831738		GG	GG	GG	GG	GG	GG	GG	GG	GG	GG	GG	GG	GG	GG	GG	GG	GG	GG	GG	AA	GG	GG	GG	GG	GG	GG	GG	GG	GG	GG	GG	GG	GG	GG	GG	GG		GG	GG	GG	GG	GG	GG	GG	GG	GG
AX-90499733	19	22848167		GG	GG	GG	GG	GG	GG	GG	GG	GG	GG	GG	GG	GG	GG	GG	GG	GG	GG	GG	AA	GG	GG	GG	GG	GG	GG	GG	GG	GG	GG	GG	GG	GG	GG	GG	GG		GG	GG	GG	GG	GG	GG	GG	GG	GG
AX-90386229	19	22900146		TT	TT	TT	TT	TT	TT	TT	TT	TT	TT	TT	TT	TT	TT	TT	TT	TT	TT	TT	CC	TT	TT	TT	TT	TT	TT	TT	TT	TT	TT	TT	TT	TT	TT	TT	TT		TT	TT	TT	TT	TT	TT	TT	TT	TT
AX-90321356	19	22980124		TT	TT	TT	TT	TT	TT	TT	TT	TT	TT	TT	TT	TT	TT	TT	TT	TT	TT	TT	CC	TT	TT	TT	TT	TT	TT	TT	TT	TT	TT	TT	TT	TT	TT	TT	TT		TT	TT	TT	TT	TT	TT	TT	TT	TT
AX-90510551	19	23234056		TT	TT	TT	TT	TT	TT	TT	TT	TT	TT	TT	TT	TT	TT	TT	TT	TT	TT	TT	CC	TT	TT	TT	TT	TT	TT	TT	TT	TT	TT	TT	TT	TT	TT	TT	TT		TT	TT	TT	TT	TT	TT	TT	TT	TT
AX-90519059	19	23258830		GG	GG	GG	GG	GG	GG	GG	GG	GG	GG	GG	GG	GG	GG	GG	GG	GG	GG	GG	AA	GG	GG	GG	GG	GG	GG	GG	GG	GG	GG	GG	GG	GG	GG	GG	GG		GG	GG	GG	GG	GG	GG	GG	GG	GG
AX-90406265	19	23319134		TT	TT	TT	TT	TT	TT	TT	TT	TT	TT	TT	TT	TT	TT	TT	TT	TT	TT	TT	GG	TT	TT	TT	TT	TT	TT	TT	TT	TT	TT	TT	TT	TT	TT	TT	TT		TT	TT	TT	TT	TT	TT	TT	TT	TT
AX-90460985	19	23734379		GG	GG	GG	GG	GG	GG	GG	GG	GG	GG	GG	GG	GG	GG	GG	GG	GG	GG	GG	AA	GG	GG	GG	GG	GG	GG	GG	GG	GG	GG	GG	GG	GG	GG	GG	GG		GG	GG	GG	GG	GG	GG	GG	GG	GG
AX-90365132	19	24240662		GG	GG	GG	GG	GG	GG	GG	GG	GG	GG	GG	GG	GG	GG	GG	GG	GG	GG	GG	AA	GG	GG	GG	GG	GG	GG	GG	GG	GG	GG	GG	GG	GG	GG	GG	GG		GG	GG	GG	GG	GG	GG	GG	GG	GG
AX-90333876	19	24332164		TT	TT	TT	TT	TT	TT	TT	TT	TT	TT	TT	TT	TT	TT	TT	TT	TT	TT	TT	CC	TT	TT	TT	TT	TT	TT	TT	TT	TT	TT	TT	TT	TT	TT	TT	TT		TT	TT	TT	TT	TT	TT	TT	TT	TT
AX-90425865	19	25600194		CC	CC	CC	CC	CC	CC	CC	CC	CC	CC	CC	CC	CC	CC	CC	CC	CC	CC	CC	AA	CC	CC	CC	CC	CC	CC	CC	CC	CC	CC	CC	CC	CC	CC	CC	CC		CC	CC	CC	CC	CC	CC	CC	CC	CC
AX-90404461	19	25774627		GG	GG	GG	GG	GG	GG	GG	GG	GG	GG	GG	GG	GG	GG	GG	GG	GG	GG	GG	AA	GG	GG	GG	GG	GG	GG	GG	GG	GG	GG	GG	GG	GG	GG	GG	GG		GG	GG	GG	GG	GG	GG	GG	GG	GG
AX-90307712	19	25876267		TT	TT	TT	TT	TT	TT	TT	TT	TT	TT	TT	TT	TT	TT	TT	TT	TT	TT	TT	CC	TT	TT	TT	TT	TT	TT	TT	TT	TT	TT	TT	TT	TT	TT	TT	TT		TT	TT	TT	TT	TT	TT	TT	TT	TT
AX-90426155	19	25898109		CC	CC	CC	CC	CC	CC	CC	CC	CC	CC	CC	CC	CC	CC	CC	CC	CC	CC	CC	AA	CC	CC	CC	CC	CC	CC	CC	CC	CC	CC	CC	CC	CC	CC	CC	CC		CC	CC	CC	CC	CC	CC	CC	CC	CC
AX-90328395	19	25985127		GG	GG	GG	GG	GG	GG	GG	GG	GG	GG	GG	GG	GG	GG	GG	GG	GG	GG	GG	AA	GG	GG	GG	GG	GG	GG	GG	GG	GG	GG	GG	GG	GG	GG	GG	GG		GG	GG	GG	GG	GG	GG	GG	GG	GG
AX-90455983	19	26010920		CC	CC	CC	CC	CC	CC	CC	CC	CC	CC	CC	CC	CC	CC	CC	CC	CC	CC	CC	AA	CC	CC	CC	CC	CC	CC	CC	CC	CC	CC	CC	CC	CC	CC	CC	CC		CC	CC	CC	CC	CC	CC	CC	CC	CC
AX-90488299	19	26029110		TT	TT	TT	TT	TT	TT	TT	TT	TT	TT	TT	TT	TT	TT	TT	TT	TT	TT	TT	CC	TT	TT	TT	TT	TT	TT	TT	TT	TT	TT	TT	TT	TT	TT	TT	TT		TT	TT	TT	TT	TT	TT	TT	TT	TT
AX-90340250	19	26035114		GG	GG	GG	GG	GG	GG	GG	GG	GG	GG	GG	GG	GG	GG	GG	GG	GG	GG	GG	CC	GG	GG	GG	GG	GG	GG	GG	GG	GG	GG	GG	GG	GG	GG	GG	GG		GG	GG	GG	GG	GG	GG	GG	GG	GG
AX-90336547	19	26035637		TT	TT	TT	TT	TT	TT	TT	TT	TT	TT	TT	TT	TT	TT	TT	TT	TT	TT	TT	GG	TT	TT	TT	TT	TT	TT	TT	TT	TT	TT	TT	TT	TT	TT	TT	TT		TT	TT	TT	TT	TT	TT	TT	TT	TT
AX-90460706	19	26141815		GG	GG	GG	GG	GG	GG	GG	GG	GG	GG	GG	GG	GG	GG	GG	GG	GG	GG	GG	AA	GG	GG	GG	GG	GG	GG	GG	GG	GG	GG	GG	GG	GG	GG	GG	GG		GG	GG	GG	GG	GG	GG	GG	GG	GG
AX-90334243	19	26154674		TT	TT	TT	TT	TT	TT	TT	TT	TT	TT	TT	TT	TT	TT	TT	TT	TT	TT	TT	AA	TT	TT	TT	TT	TT	TT	TT	TT	TT	TT	TT	TT	TT	TT	TT	TT		TT	TT	TT	TT	TT	TT	TT	TT	TT
AX-90363178	19	26342214		TT	TT	TT	TT	TT	TT	TT	TT	TT	TT	TT	TT	TT	TT	TT	TT	TT	TT	TT	CC	TT	TT	TT	TT	TT	TT	TT	TT	TT	TT	TT	TT	TT	TT	TT	TT		TT	TT	TT	TT	TT	TT	TT	TT	TT
AX-90447505	19	26417718		TT	TT	TT	TT	TT	TT	TT	TT	TT	TT	TT	TT	TT	TT	TT	TT	TT	TT	TT	CC	TT	TT	TT	TT	TT	TT	TT	TT	TT	TT	TT	TT	TT	TT	TT	TT		TT	TT	TT	TT	TT	TT	TT	TT	TT
AX-90470970	19	26504749		TT	TT	TT	TT	TT	TT	TT	TT	TT	TT	TT	TT	TT	TT	TT	TT	TT	TT	TT	CC	TT	TT	TT	TT	TT	TT	TT	TT	TT	TT	TT	TT	TT	TT	TT	TT		TT	TT	TT	TT	TT	TT	TT	TT	TT
AX-90326816	19	26569950		TT	TT	TT	TT	TT	TT	TT	TT	TT	TT	TT	TT	TT	TT	TT	TT	TT	TT	TT	GG	TT	TT	TT	TT	TT	TT	TT	TT	TT	TT	TT	TT	TT	TT	TT	TT		TT	TT	TT	TT	TT	TT	TT	TT	TT
AX-90435355	19	27532244		GG	GG	GG	GG	GG	GG	GG	GG	GG	GG	AA	GG	GG	GG	GG	GG	GG	GG	AA	GG	GG	GG	GG	GG	GG	GG	GG	GG	GG	GG	GG	GG	GG	GG	GG	GG		GG	GG	GG	GG	GG	GG	GG	GG	GG
AX-90509045	19	44651270		TT	TT	TT	TT	TT	TT	TT	TT	TT	TT	TT	TT	TT	TT	TT	TT	TT	TT	TT	TT	TT	TT	CC	TT	TT	TT	CC	TT	TT	TT	TT	TT	TT	TT	TT	TT		CC	CC	CC	CC	CC	CC	CC	CC	CC
AX-90382915	19	44697289		TT	TT	TT	TT	TT	TT	TT	TT	TT	TT	TT	TT	TT	TT	TT	TT	TT	TT	TT	TT	TT	TT	CC	TT	TT	TT	TT	TT	TT	TT	TT	TT	TT	TT	TT	TT		CC	CC	CC	CC	CC	CC	CC	CC	CC
AX-90309766	19	44697779		CC	CC	CC	CC	CC	CC	CC	CC	CC	CC	CC	CC	CC	CC	CC	CC	CC	CC	CC	CC	CC	CC	AA	CC	CC	CC	CC	CC	CC	CC	CC	CC	CC	CC	CC	CC		AA	AA	AA	AA	AA	AA	AA	AA	AA
AX-90358898	19	44698089		GG	GG	GG	GG	GG	GG	GG	GG	GG	GG	GG	GG	GG	GG	GG	GG	GG	GG	GG	GG	GG	GG	AA	GG	GG	GG	GG	GG	GG	GG	GG	GG	GG	GG	GG	GG		AA	AA	AA	AA	AA	AA	AA	AA	AA
AX-90504142	19	44726828		GG	GG	GG	GG	GG	GG	GG	GG	GG	GG	GG	GG	GG	GG	GG	GG	GG	GG	GG	GG	GG	GG	AA	GG	GG	GG	AA	GG	GG	GG	GG	GG	GG	GG	GG	GG		AA	AA	AA	AA	AA	AA	AA	AA	AA
AX-90348497	19	44916925		CC	CC	CC	CC	CC	CC	CC	CC	CC	CC	CC	CC	CC	AA	CC	CC	CC	CC	CC	CC	CC	CC	CC	CC	CC	CC	CC	CC	CC	CC	CC	CC	CC	CC	CC	CC		AA	AA	AA	AA	AA	AA	AA	AA	AA
AX-90342158	19	45000827		CC	CC	CC	CC	CC	CC	CC	CC	CC	CC	CC	CC	CC	AA	CC	CC	CC	CC	CC	CC	CC	CC	CC	CC	CC	CC	CC	CC	CC	CC	CC	CC	CC	CC	CC	CC		AA	AA	AA	AA	AA	AA	AA	AA	AA
AX-90505949	19	45001914		TT	TT	TT	TT	TT	TT	TT	TT	TT	TT	TT	TT	TT	AA	TT	TT	TT	TT	TT	TT	TT	TT	TT	TT	TT	TT	TT	TT	TT	TT	TT	TT	TT	TT	TT	TT		AA	AA	AA	AA	AA	AA	AA	AA	AA
AX-90453595	19	45005797		TT	TT	TT	TT	TT	TT	TT	TT	TT	TT	TT	TT	TT	CC	TT	TT	TT	TT	TT	TT	TT	TT	TT	TT	TT	TT	TT	TT	TT	TT	TT	TT	TT	TT	TT	TT		CC	CC	CC	CC	CC	CC	CC	CC	CC
AX-90385148	19	45033414		GG	GG	GG	GG	GG	GG	GG	GG	GG	GG	GG	GG	GG	AA	GG	GG	GG	GG	GG	GG	GG	GG	GG	GG	GG	GG	GG	GG	GG	GG	GG	GG	GG	GG	GG	GG		AA	AA	AA	AA	AA	AA	AA	AA	AA
AX-90325524	19	45088783		TT	TT	TT	TT	TT	TT	TT	TT	TT	TT	TT	TT	TT	CC	TT	TT	TT	TT	TT	TT	TT	TT	TT	TT	TT	TT	TT	TT	TT	TT	TT	TT	TT	TT	TT	TT		CC	CC	CC	CC	CC	CC	CC	CC	CC
AX-90524496	19	45155270		GG	GG	GG	GG	GG	GG	GG	GG	GG	GG	GG	GG	GG	AA	GG	GG	GG	GG	GG	GG	GG	GG	GG	GG	GG	GG	GG	GG	GG	GG	GG	GG	GG	GG	GG	GG		AA	AA	AA	AA	AA	AA	AA	AA	AA
AX-90520888	19	45158347		TT	TT	TT	TT	TT	TT	TT	TT	TT	TT	TT	TT	TT	GG	TT	TT	TT	TT	TT	TT	TT	TT	TT	TT	TT	TT	TT	TT	TT	TT	TT	TT	TT	TT	TT	TT		GG	GG	GG	GG	GG	GG	GG	GG	GG
AX-90326130	19	45159854		CC	CC	CC	CC	CC	CC	CC	CC	CC	CC	CC	CC	CC	AA	CC	CC	CC	CC	CC	CC	CC	CC	CC	CC	CC	CC	CC	CC	CC	CC	CC	CC	CC	CC	CC	CC		AA	AA	AA	AA	AA	AA	AA	AA	AA
AX-90486508	19	45160810		TT	TT	TT	TT	TT	TT	TT	TT	TT	TT	TT	TT	TT	CC	TT	TT	TT	TT	TT	TT	TT	TT	TT	TT	TT	TT	TT	TT	TT	TT	TT	TT	TT	TT	TT	TT		CC	CC	CC	CC	CC	CC	CC	CC	CC
AX-90318681	19	45167861		GG	GG	GG	GG	GG	GG	GG	GG	GG	GG	GG	GG	GG	AA	GG	GG	GG	GG	GG	GG	GG	GG	GG	GG	GG	GG	GG	GG	GG	GG	GG	GG	GG	GG	GG	GG		AA	AA	AA	AA	AA	AA	AA	AA	AA
AX-90339577	19	45168897		TT	TT	TT	TT	TT	TT	TT	TT	TT	TT	TT	TT	TT	CC	TT	TT	TT	TT	TT	TT	TT	TT	TT	TT	TT	TT	TT	TT	TT	TT	TT	TT	TT	TT	TT	TT		CC	CC	CC	CC	CC	CC	CC	CC	CC
AX-90426711	19	45222800		GG	GG	GG	AG	GG	GG	GG	GG	GG	GG	GG	GG	GG	GG	GG	GG	GG	GG	GG	GG	GG	GG	GG	GG	GG	GG	GG	GG	GG	GG	GG	GG	GG	GG	GG	GG		AA	AA	AA	AA	AA	AA	AA	AA	AA
AX-90403377	19	45244347		GG	GG	GG	GG	GG	GG	GG	GG	GG	GG	GG	GG	GG	GG	GG	GG	GG	GG	GG	GG	GG	GG	GG	GG	GG	GG	GG	GG	GG	GG	GG	GG	GG	GG	GG	GG		TT	TT	TT	TT	TT	TT	TT	TT	TT
AX-90454588	19	45364517		GG	GG	GG	GG	GG	GG	GG	GG	GG	GG	GG	GG	GG	AA	GG	GG	GG	GG	GG	GG	GG	GG	GG	GG	GG	GG	GG	GG	GG	GG	GG	GG	GG	GG	GG	GG		AA	AA	AA	AA	AA	AA	AA	AA	AA
AX-90512601	19	45373287		TT	TT	TT	TT	TT	TT	TT	TT	TT	TT	TT	TT	TT	CC	TT	TT	TT	TT	TT	TT	TT	TT	TT	TT	TT	TT	TT	TT	TT	TT	TT	TT	TT	TT	TT	TT		CC	CC	CC	CC	CC	CC	CC	CC	CC
AX-90386801	19	45395133		TT	TT	TT	TT	TT	TT	TT	TT	TT	TT	TT	TT	TT	CC	TT	TT	TT	TT	TT	TT	TT	TT	TT	TT	TT	TT	TT	TT	TT	TT	TT	TT	TT	TT	TT	TT		CC	CC	CC	CC	CC	CC	CC	CC	CC
AX-90353222	19	45398346		TT	TT	TT	TT	TT	TT	TT	TT	TT	TT	TT	TT	TT	CC	TT	TT	TT	TT	TT	TT	TT	TT	TT	TT	TT	TT	TT	TT	TT	TT	TT	TT	TT	TT	TT	TT		CC	CC	CC	CC	CC	CC	CC	CC	CC
AX-90412445	19	45459151		TT	TT	TT	TT	TT	TT	TT	TT	TT	TT	TT	TT	TT	TT	TT	TT	TT	TT	TT	TT	TT	TT	GG	TT	TT	TT	GG	TT	TT	TT	TT	TT	TT	TT	TT	TT		GG	GG	GG	GG	GG	GG	GG	GG	GG
AX-90433184	19	45538951		GG	GG	GG	GG	GG	GG	GG	GG	GG	GG	GG	GG	GG	AA	GG	GG	GG	GG	GG	GG	GG	GG	GG	GG	GG	GG	GG	GG	GG	GG	GG	GG	GG	GG	GG	GG		GG	GG	GG	GG	GG	GG	GG	GG	GG
AX-90422507	20	1967892		CC	CC	CC	CC	CC	CC	CC	CC	CC	CC	CC	CC	CC	CC	CC	CC	CC	CC	CC	CC	CC	CC	CC	CC	CC	CC	AA	CC	CC	CC	AA	CC	CC	CC	CC	CC		CC	CC	CC	CC	CC	CC	CC	CC	CC
AX-90408010	20	2205834		TT	TT	TT	TT	TT	TT	TT	TT	TT	TT	TT	TT	TT	TT	TT	TT	TT	TT	TT	TT	TT	TT	TT	TT	TT	TT	AA	TT	TT	TT	TT	TT	TT	TT	TT	TT		TT	TT	TT	TT	TT	TT	TT	TT	TT
AX-90522540	20	2211389		TT	TT	TT	TT	TT	TT	TT	TT	TT	TT	TT	TT	TT	TT	TT	TT	TT	TT	TT	TT	TT	TT	TT	TT	TT	TT	GG	TT	TT	TT	TT	TT	TT	TT	TT	TT		TT	TT	TT	TT	TT	TT	TT	TT	TT
AX-90305173	20	2245649		GG	GG	GG	GG	GG	GG	GG	GG	GG	GG	GG	GG	GG	GG	GG	GG	GG	GG	GG	GG	GG	GG	GG	GG	GG	GG	AA	GG	GG	GG	GG	GG	GG	GG	GG	GG		GG	GG	GG	GG	GG	GG	GG	GG	GG
AX-90368683	20	2272981		TT	TT	TT	TT	TT	TT	TT	TT	TT	TT	TT	TT	TT	TT	TT	TT	TT	TT	TT	TT	TT	TT	TT	TT	TT	TT	AA	TT	TT	TT	TT	TT	TT	TT	TT	TT		TT	TT	TT	TT	TT	TT	TT	TT	TT
AX-90502436	20	9303959		GG	GG	GG	GG	GG	GG	GG	GG	GG	GG	NN	GG	GG	GG	GG	GG	GG	GG	AA	GG	GG	AA	GG	GG	GG	GG	GG	GG	GG	GG	GG	GG	GG	GG	GG	GG		GG	GG	GG	GG	GG	GG	GG	GG	GG
AX-90349292	20	41793185		CC	CC	CC	CC	CC	CC	CC	CC	CC	CC	CC	CC	CC	CC	CC	CC	CC	CC	CC	AA	CC	CC	CC	CC	CC	CC	CC	CC	CC	CC	CC	CC	CC	CC	CC	CC		CC	CC	CC	CC	CC	CC	CC	CC	CC
AX-90404789	20	41815198		GG	GG	GG	GG	GG	GG	GG	GG	GG	GG	GG	GG	GG	GG	GG	GG	GG	GG	GG	GG	AA	GG	GG	GG	GG	GG	GG	GG	GG	GG	GG	GG	GG	GG	GG	AA		GG	GG	GG	GG	GG	GG	GG	GG	GG
AX-90516217	20	41818721		TT	TT	TT	TT	TT	TT	TT	TT	TT	TT	TT	TT	TT	TT	TT	TT	TT	TT	TT	TT	CC	TT	TT	TT	TT	TT	TT	TT	TT	TT	TT	TT	TT	TT	TT	CC		TT	TT	TT	TT	TT	TT	TT	TT	TT
AX-90438244	20	46609043		GG	GG	GG	GG	GG	GG	GG	GG	GG	GG	GG	GG	GG	GG	GG	AA	GG	GG	GG	GG	GG	GG	GG	GG	GG	GG	AA	GG	GG	GG	GG	GG	GG	GG	GG	GG		GG	GG	GG	GG	GG	GG	GG	GG	GG
AX-90457525	20	46707627		TT	TT	TT	TT	TT	TT	TT	TT	TT	TT	TT	TT	TT	TT	TT	CC	TT	TT	TT	TT	TT	TT	TT	TT	TT	TT	CC	TT	TT	TT	TT	TT	TT	TT	TT	TT		TT	TT	TT	TT	TT	TT	TT	TT	TT
[truncated: 50 more columns]

## Sheet: Table S7
Chrom	Pos1	Pos2	Name	ID	qtl_type	qtl_category
Gm01	1389286	1389287	Seed linolenic 4-g1	979	qtl_type=QTL_oil	qtl_category=seed_composition_and_yield
Gm03	37917420	37917650	SCN 5-g6	1013	qtl_type=QTL_fungal	qtl_category=disease_and_stress
Gm03	34016929	34017143	Seed oil 3-g14	1748	qtl_type=QTL_oil	qtl_category=seed_composition_and_yield
Gm03	33307179	33307179	Ureide content 1-g11.1	1741	qtl_type=QTL_whole-plant	qtl_category=other
Gm03	33335643	33335643	Ureide content 1-g11.2	1742	qtl_type=QTL_whole-plant	qtl_category=other
Gm04	4546417	4546417	First flower 4-g11	1787	qtl_type=QTL_reprod-period	qtl_category=seed_composition_and_yield
Gm05	33211040	33211040	First flower 8-g2	380	qtl_type=QTL_reprod-period	qtl_category=disease_and_stress
Gm05	33343485	33343485	Shoot Mg 1-g3	479	qtl_type=QTL_whole-plant	qtl_category=disease_and_stress
Gm05	33290571	33290571	Shoot Fe 1-g5	683	qtl_type=QTL_whole-plant	qtl_category=disease_and_stress
Gm05	32889072	32889072	WUE 2-g64	872	qtl_type=QTL_misc	qtl_category=disease_and_stress
Gm06	19744629	19744629	Shoot K 1-g7	501	qtl_type=QTL_whole-plant	qtl_category=plant_architecture
Gm06	19520095	19520095	WUE 2-g70.2	883	qtl_type=QTL_misc	qtl_category=seed_composition_and_yield
Gm06	19744629	19744629	WUE 2-g71	884	qtl_type=QTL_misc	qtl_category=plant_architecture
Gm06	19120300	19120300	WUE 2-g68	880	qtl_type=QTL_misc	qtl_category=plant_architecture
Gm06	19261397	19261397	WUE 2-g69	881	qtl_type=QTL_misc	qtl_category=plant_architecture
Gm06	19172865	19172865	Interbranch length 1-g2.1	1915	qtl_type=QTL_whole-plant	qtl_category=disease_and_stress
Gm06	19178035	19178035	First flower 5-g23.1	1916	qtl_type=QTL_reprod-period	qtl_category=disease_and_stress
Gm06	14931917	14931917	Plant height 6-g2	1509	qtl_type=QTL_whole-plant	qtl_category=seed_composition_and_yield
Gm06	14931917	14931917	Plant height 1-g2	1906	qtl_type=QTL_whole-plant	qtl_category=seed_composition_and_yield
Gm06	15074536	15074536	Seed yield 3-g6	1907	qtl_type=QTL_yield	qtl_category=plant_architecture
Gm06	13177947	13177947	Seed weight 5-g5	1904	qtl_type=QTL_other-seed	qtl_category=disease_and_stress
Gm08	45106457	45106638	SCN 5-g18	1025	qtl_type=QTL_fungal	qtl_category=seed_composition_and_yield
Gm08	42190891	42191059	Al tolerance 1-g1	9	qtl_type=QTL_inorganic	qtl_category=plant_architecture
Gm08	41517241	41517241	First flower 4-g25	48	qtl_type=QTL_reprod-period	qtl_category=seed_composition_and_yield
Gm08	40683761	40683761	Tobacco ringspot virus 1-g4	322	qtl_type=QTL_viral	qtl_category=seed_composition_and_yield
Gm08	40951588	40951588	Tobacco ringspot virus 1-g10	328	qtl_type=QTL_viral	qtl_category=seed_composition_and_yield
Gm08	40596492	40596492	Plant height 3-g10	47	qtl_type=QTL_whole-plant	qtl_category=seed_composition_and_yield
Gm09	42738613	42738613	Seed Gly 2-g4	1064	qtl_type=QTL_protein	qtl_category=disease_and_stress
Gm09	42738613	42738613	Seed Leu 2-g4	1077	qtl_type=QTL_protein	qtl_category=seed_composition_and_yield
Gm09	42738613	42738613	Seed Val 2-g4	1083	qtl_type=QTL_protein	qtl_category=seed_composition_and_yield
Gm09	42738613	42738613	Seed Thr 2-g4	1115	qtl_type=QTL_protein	qtl_category=plant_architecture
Gm10	12355353	12355600	Seed palmitic 1-g23	2126	qtl_type=QTL_oil	qtl_category=seed_composition_and_yield
Gm11	10091012	10091012	Shoot P 1-g21	570	qtl_type=QTL_whole-plant	qtl_category=plant_architecture
Gm11	9361151	9361151	Reproductive period 4-g13	1502	qtl_type=QTL_reprod-period	qtl_category=plant_architecture
Gm11	9361151	9361151	Reproductive period 2-g13	2187	qtl_type=QTL_reprod-period	qtl_category=seed_composition_and_yield
Gm11	199131	199227	First flower 6-g3	179	qtl_type=QTL_reprod-period	qtl_category=plant_architecture
Gm11	199131	199227	R8 full maturity 8-g12	6	qtl_type=QTL_reprod-period	qtl_category=plant_architecture
Gm11	147071	147071	Shoot Ca 1-g18	464	qtl_type=QTL_whole-plant	qtl_category=plant_architecture
Gm11	86630	86630	Shoot Ca 1-g19	465	qtl_type=QTL_whole-plant	qtl_category=plant_architecture
Gm11	104375	104375	Sclero 3-g41	1 7	qtl_type=QTL_fungal	qtl_category=plant_architecture
Gm12	4902569	4902569	Shoot Fe 1-g21	706	qtl_type=QTL_whole-plant	qtl_category=seed_composition_and_yield
Gm13	43777586	43777586	Seed oil 8-g15	18	qtl_type=QTL_oil	qtl_category=seed_composition_and_yield
Gm13	43777586	43777586	Seed Arg 1-g12	60	qtl_type=QTL_protein	qtl_category=plant_architecture
Gm13	43681231	43681231	Seed width to height ratio 1-g1.1	2356	qtl_type=QTL_other-seed	qtl_category=plant_architecture
Gm13	43702857	43702857	Seed width to height ratio 1-g1.2	2357	qtl_type=QTL_other-seed	qtl_category=seed_composition_and_yield
Gm13	43762199	43762199	Seed length to thickness ratio 2-g3	2358	qtl_type=QTL_other-seed	qtl_category=plant_architecture
Gm14	22537916	22537916	Seed palmitic 3-g3	949	qtl_type=QTL_oil	qtl_category=seed_composition_and_yield
Gm14	22537916	22537916	Seed oleic 2-g2	954	qtl_type=QTL_oil	qtl_category=seed_composition_and_yield
Gm14	22514991	22514991	Seed linolenic 2-g3	969	qtl_type=QTL_oil	qtl_category=seed_composition_and_yield
Gm14	22537916	22537916	Seed linolenic 2-g4	970	qtl_type=QTL_oil	qtl_category=seed_composition_and_yield
Gm15	49902462	49902462	Shoot Mg 1-g16	492	qtl_type=QTL_whole-plant	qtl_category=seed_composition_and_yield
Gm15	48460246	48460246	First flower 8-g6.1	386	qtl_type=QTL_reprod-period	qtl_category=seed_composition_and_yield
Gm15	35031879	35031880	SCN 5-g35	1042	qtl_type=QTL_fungal	qtl_category=seed_composition_and_yield
Gm15	25503545	25503545	First flower 4-g59	2457	qtl_type=QTL_reprod-period	qtl_category=seed_composition_and_yield
Gm16	36221174	36221397	SCN 5-g38	1045	qtl_type=QTL_fungal	qtl_category=disease_and_stress
Gm16	36034965	36034965	Seed set 1-g21.1	2514	qtl_type=QTL_yield	qtl_category=seed_composition_and_yield
Gm16	36035091	36035091	Seed set 1-g21.2	2515	qtl_type=QTL_yield	qtl_category=seed_composition_and_yield
Gm16	36203537	36203537	First flower 4-g66	2516	qtl_type=QTL_reprod-period	qtl_category=seed_composition_and_yield
Gm17	40271844	40271844	Plant height 6-g	1527	qtl_type=QTL_whole-plant	qtl_category=plant_architecture
Gm17	40271844	40271844	Plant height 1-g	2542	qtl_type=QTL_whole-plant	qtl_category=plant_architecture
Gm17	38763354	38763579	Seed oil 3-g6	2540	qtl_type=QTL_oil	qtl_category=seed_composition_and_yield
Gm19	45203315	45203316	Stem determination 1-g1	159	qtl_type=QTL_leaf-stem	qtl_category=plant_architecture
Gm19	45204029	45204029	Stem termination type 2-g1	1318	qtl_type=QTL_leaf-stem	qtl_category=plant_architecture
Gm19	45204029	45204029	Lodging 3-g1	13	qtl_type=QTL_whole-plant	qtl_category=plant_architecture
Gm19	45204029	45204029	R8 full maturity 9-g5	1488	qtl_type=QTL_reprod-period	qtl_category=seed_composition_and_yield
Gm19	45370182	45370182	Reproductive period 4-g18	1507	qtl_type=QTL_reprod-period	qtl_category=seed_composition_and_yield
Gm19	45204029	45204029	Plant height 6-g25	1532	qtl_type=QTL_whole-plant	qtl_category=plant_architecture
Gm19	45160841	45160841	Internode length 1-g2.3	2682	qtl_type=QTL_whole-plant	qtl_category=plant_architecture
Gm19	45203169	45203169	Interbranch length 1-g1.2	2683	qtl_type=QTL_whole-plant	qtl_category=plant_architecture
Gm19	45204029	45204029	Plant height 3-g5	2684	qtl_type=QTL_whole-plant	qtl_category=plant_architecture
Gm19	45204029	45204029	R8 full maturity 2-g5	2685	qtl_type=QTL_reprod-period	qtl_category=seed_composition_and_yield
Gm19	45204029	45204029	Plant height 1-g25	2686	qtl_type=QTL_whole-plant	qtl_category=plant_architecture
Gm19	45205190	45205190	Plant height 5-g3.2	2687	qtl_type=QTL_whole-plant	qtl_category=plant_architecture
Gm19	45205190	45205190	Node number 1-g2.2	2688	qtl_type=QTL_whole-plant	qtl_category=plant_architecture
Gm19	45253317	45253317	Leaflet width 1-g5.3	2689	qtl_type=QTL_leaf-stem	qtl_category=plant_architecture
Gm19	45266572	45266572	Plant height 3-g2	2690	qtl_type=QTL_whole-plant	qtl_category=plant_architecture
Gm19	45281163	45281163	Lodging 1-g1.3	2691	qtl_type=QTL_whole-plant	qtl_category=plant_architecture
Gm19	45292195	45292195	Stem shape 2C main 1-g2.3	2692	qtl_type=QTL_leaf-stem	qtl_category=plant_architecture
Gm19	45324187	45324187	Plant height 3-g1	2693	qtl_type=QTL_whole-plant	qtl_category=plant_architecture
Gm19	45359595	45359595	Total seed number 3-g1.1	2694	qtl_type=QTL_yield	qtl_category=seed_composition_and_yield
Gm19	45370182	45370182	Plant height 3-g6	2695	qtl_type=QTL_whole-plant	qtl_category=plant_architecture
Gm19	45370182	45370182	Reproductive period 2-g18	2696	qtl_type=QTL_reprod-period	qtl_category=seed_composition_and_yield
Gm19	45393133	45393133	Seed set 1-g50.2	2697	qtl_type=QTL_yield	qtl_category=seed_composition_and_yield
Gm19	45408782	45408782	Total seed number 3-g1.2	2698	qtl_type=QTL_yield	qtl_category=seed_composition_and_yield
Gm19	45478026	45478026	Plant height 3-g7	2699	qtl_type=QTL_whole-plant	qtl_category=plant_architecture
Gm19	44789500	44789500	Internode length 1-g2.1	2661	qtl_type=QTL_whole-plant	qtl_category=plant_architecture
Gm19	44789500	44789500	Stem shape 2C main 1-g2.1	2662	qtl_type=QTL_leaf-stem	qtl_category=plant_architecture
Gm19	44802143	44802143	Internode length 1-g2.2	2663	qtl_type=QTL_whole-plant	qtl_category=plant_architecture
Gm19	44806855	44806855	Seed amino acids 1-g25.1	2664	qtl_type=QTL_protein	qtl_category=seed_composition_and_yield
Gm19	44826476	44826476	Lodging 1-g1.1	2665	qtl_type=QTL_whole-plant	qtl_category=plant_architecture
Gm19	44873069	44873069	Seed set 1-g27.1	2666	qtl_type=QTL_yield	qtl_category=seed_composition_and_yield
Gm19	44912660	44912660	Seed amino acids 1-g25.2	2667	qtl_type=QTL_protein	qtl_category=seed_composition_and_yield
Gm19	44922846	44922846	Seed amino acids 1-g25.3	2668	qtl_type=QTL_protein	qtl_category=seed_composition_and_yield
Gm19	44926860	44926860	Seed set 1-g24.1	2669	qtl_type=QTL_yield	qtl_category=seed_composition_and_yield
Gm19	44926990	44926990	Seed set 1-g24.2	2670	qtl_type=QTL_yield	qtl_category=seed_composition_and_yield
Gm19	44946040	44946040	Seed set 1-g24.3	2671	qtl_type=QTL_yield	qtl_category=seed_composition_and_yield
Gm19	44964716	44964716	Plant height 3-g9	2672	qtl_type=QTL_whole-plant	qtl_category=plant_architecture
Gm19	22875803	22875804	SCN 5-g47	1054	qtl_type=QTL_fungal	qtl_category=disease_and_stress
Gm19	5149450	5149450	Seed Asp 1-g10	74	qtl_type=QTL_protein	qtl_category=seed_composition_and_yield
Gm19	5251007	5251007	Seed Trp 1-g23	133	qtl_type=QTL_protein	qtl_category=seed_composition_and_yield
Gm19	5182596	5182596	First flower 4-g74	2630	qtl_type=QTL_reprod-period	qtl_category=seed_composition_and_yield
Gm20	46678762	46678926	SCN 5-g53	1060	qtl_type=QTL_fungal	qtl_category=disease_and_stress

## Sheet: Table S8
				Q1 (Population 1)																																					Q2 Population
rs#	chrom	pos		11540	11644	BR16	BRSRaimunda	BRSSerena	BRS7980	CAC_1	CD237RR	CS303pta	CS303TNKCA	CS94731	DM309	DM339	DOKO	EMBRAPA48	FT_Abyara	FT_Cristalina	HARTWIG	IAC100	M8866	M9144	UFUSMilionaria	M8230RR	P98C81	P98Y11	BRSMPintado	Satou_irazu	TMG4383	TMG4182	TMG4185	TMG801	UFVS78B10	UFVTN104	UFVTN105	BRSMG68Vencedora	Willians82		NA5909	ANTA82	B3PTA382210	B75C22	BONUS_IPRO	DesafioRR	FT_3165Ipro	GH227512x	HOTEREREIpro
AX-90509045	19	44651270		TT	TT	TT	TT	TT	TT	TT	TT	TT	TT	TT	TT	TT	TT	TT	TT	TT	TT	TT	TT	TT	TT	CC	TT	TT	TT	CC	TT	TT	TT	TT	TT	TT	TT	TT	TT		CC	CC	CC	CC	CC	CC	CC	CC	CC
AX-90382915	19	44697289		TT	TT	TT	TT	TT	TT	TT	TT	TT	TT	TT	TT	TT	TT	TT	TT	TT	TT	TT	TT	TT	TT	CC	TT	TT	TT	TT	TT	TT	TT	TT	TT	TT	TT	TT	TT		CC	CC	CC	CC	CC	CC	CC	CC	CC
AX-90309766	19	44697779		CC	CC	CC	CC	CC	CC	CC	CC	CC	CC	CC	CC	CC	CC	CC	CC	CC	CC	CC	CC	CC	CC	AA	CC	CC	CC	CC	CC	CC	CC	CC	CC	CC	CC	CC	CC		AA	AA	AA	AA	AA	AA	AA	AA	AA
AX-90358898	19	44698089		GG	GG	GG	GG	GG	GG	GG	GG	GG	GG	GG	GG	GG	GG	GG	GG	GG	GG	GG	GG	GG	GG	AA	GG	GG	GG	GG	GG	GG	GG	GG	GG	GG	GG	GG	GG		AA	AA	AA	AA	AA	AA	AA	AA	AA
AX-90504142	19	44726828		GG	GG	GG	GG	GG	GG	GG	GG	GG	GG	GG	GG	GG	GG	GG	GG	GG	GG	GG	GG	GG	GG	AA	GG	GG	GG	AA	GG	GG	GG	GG	GG	GG	GG	GG	GG		AA	AA	AA	AA	AA	AA	AA	AA	AA
AX-90348497	19	44916925		CC	CC	CC	CC	CC	CC	CC	CC	CC	CC	CC	CC	CC	AA	CC	CC	CC	CC	CC	CC	CC	CC	CC	CC	CC	CC	CC	CC	CC	CC	CC	CC	CC	CC	CC	CC		AA	AA	AA	AA	AA	AA	AA	AA	AA
AX-90342158	19	45000827		CC	CC	CC	CC	CC	CC	CC	CC	CC	CC	CC	CC	CC	AA	CC	CC	CC	CC	CC	CC	CC	CC	CC	CC	CC	CC	CC	CC	CC	CC	CC	CC	CC	CC	CC	CC		AA	AA	AA	AA	AA	AA	AA	AA	AA
AX-90505949	19	45001914		TT	TT	TT	TT	TT	TT	TT	TT	TT	TT	TT	TT	TT	AA	TT	TT	TT	TT	TT	TT	TT	TT	TT	TT	TT	TT	TT	TT	TT	TT	TT	TT	TT	TT	TT	TT		AA	AA	AA	AA	AA	AA	AA	AA	AA
AX-90453595	19	45005797		TT	TT	TT	TT	TT	TT	TT	TT	TT	TT	TT	TT	TT	CC	TT	TT	TT	TT	TT	TT	TT	TT	TT	TT	TT	TT	TT	TT	TT	TT	TT	TT	TT	TT	TT	TT		CC	CC	CC	CC	CC	CC	CC	CC	CC
AX-90385148	19	45033414		GG	GG	GG	GG	GG	GG	GG	GG	GG	GG	GG	GG	GG	AA	GG	GG	GG	GG	GG	GG	GG	GG	GG	GG	GG	GG	GG	GG	GG	GG	GG	GG	GG	GG	GG	GG		AA	AA	AA	AA	AA	AA	AA	AA	AA
AX-90325524	19	45088783		TT	TT	TT	TT	TT	TT	TT	TT	TT	TT	TT	TT	TT	CC	TT	TT	TT	TT	TT	TT	TT	TT	TT	TT	TT	TT	TT	TT	TT	TT	TT	TT	TT	TT	TT	TT		CC	CC	CC	CC	CC	CC	CC	CC	CC
AX-90524496	19	45155270		GG	GG	GG	GG	GG	GG	GG	GG	GG	GG	GG	GG	GG	AA	GG	GG	GG	GG	GG	GG	GG	GG	GG	GG	GG	GG	GG	GG	GG	GG	GG	GG	GG	GG	GG	GG		AA	AA	AA	AA	AA	AA	AA	AA	AA
AX-90520888	19	45158347		TT	TT	TT	TT	TT	TT	TT	TT	TT	TT	TT	TT	TT	GG	TT	TT	TT	TT	TT	TT	TT	TT	TT	TT	TT	TT	TT	TT	TT	TT	TT	TT	TT	TT	TT	TT		GG	GG	GG	GG	GG	GG	GG	GG	GG
AX-90326130	19	45159854		CC	CC	CC	CC	CC	CC	CC	CC	CC	CC	CC	CC	CC	AA	CC	CC	CC	CC	CC	CC	CC	CC	CC	CC	CC	CC	CC	CC	CC	CC	CC	CC	CC	CC	CC	CC		AA	AA	AA	AA	AA	AA	AA	AA	AA
AX-90486508	19	45160810		TT	TT	TT	TT	TT	TT	TT	TT	TT	TT	TT	TT	TT	CC	TT	TT	TT	TT	TT	TT	TT	TT	TT	TT	TT	TT	TT	TT	TT	TT	TT	TT	TT	TT	TT	TT		CC	CC	CC	CC	CC	CC	CC	CC	CC
AX-90318681	19	45167861		GG	GG	GG	GG	GG	GG	GG	GG	GG	GG	GG	GG	GG	AA	GG	GG	GG	GG	GG	GG	GG	GG	GG	GG	GG	GG	GG	GG	GG	GG	GG	GG	GG	GG	GG	GG		AA	AA	AA	AA	AA	AA	AA	AA	AA
AX-90339577	19	45168897		TT	TT	TT	TT	TT	TT	TT	TT	TT	TT	TT	TT	TT	CC	TT	TT	TT	TT	TT	TT	TT	TT	TT	TT	TT	TT	TT	TT	TT	TT	TT	TT	TT	TT	TT	TT		CC	CC	CC	CC	CC	CC	CC	CC	CC
AX-90426711	19	45222800		GG	GG	GG	AG	GG	GG	GG	GG	GG	GG	GG	GG	GG	GG	GG	GG	GG	GG	GG	GG	GG	GG	GG	GG	GG	GG	GG	GG	GG	GG	GG	GG	GG	GG	GG	GG		AA	AA	AA	AA	AA	AA	AA	AA	AA
AX-90403377	19	45244347		GG	GG	GG	GG	GG	GG	GG	GG	GG	GG	GG	GG	GG	GG	GG	GG	GG	GG	GG	GG	GG	GG	GG	GG	GG	GG	GG	GG	GG	GG	GG	GG	GG	GG	GG	GG		TT	TT	TT	TT	TT	TT	TT	TT	TT
AX-90454588	19	45364517		GG	GG	GG	GG	GG	GG	GG	GG	GG	GG	GG	GG	GG	AA	GG	GG	GG	GG	GG	GG	GG	GG	GG	GG	GG	GG	GG	GG	GG	GG	GG	GG	GG	GG	GG	GG		AA	AA	AA	AA	AA	AA	AA	AA	AA
AX-90512601	19	45373287		TT	TT	TT	TT	TT	TT	TT	TT	TT	TT	TT	TT	TT	CC	TT	TT	TT	TT	TT	TT	TT	TT	TT	TT	TT	TT	TT	TT	TT	TT	TT	TT	TT	TT	TT	TT		CC	CC	CC	CC	CC	CC	CC	CC	CC
AX-90386801	19	45395133		TT	TT	TT	TT	TT	TT	TT	TT	TT	TT	TT	TT	TT	CC	TT	TT	TT	TT	TT	TT	TT	TT	TT	TT	TT	TT	TT	TT	TT	TT	TT	TT	TT	TT	TT	TT		CC	CC	CC	CC	CC	CC	CC	CC	CC
AX-90353222	19	45398346		TT	TT	TT	TT	TT	TT	TT	TT	TT	TT	TT	TT	TT	CC	TT	TT	TT	TT	TT	TT	TT	TT	TT	TT	TT	TT	TT	TT	TT	TT	TT	TT	TT	TT	TT	TT		CC	CC	CC	CC	CC	CC	CC	CC	CC
AX-90412445	19	45459151		TT	TT	TT	TT	TT	TT	TT	TT	TT	TT	TT	TT	TT	TT	TT	TT	TT	TT	TT	TT	TT	TT	GG	TT	TT	TT	GG	TT	TT	TT	TT	TT	TT	TT	TT	TT		GG	GG	GG	GG	GG	GG	GG	GG	GG
				SNP Frequency
					Q1 Pop		Q2 Pop		A Pop
					% Q1 SNP	% Q2 SNP	% Q1 SNP	% Q2 SNP	% Q1 SNP	% Q2 SNP
				AX-90509045	94.4444	5.55556	0	100	47.2222	52.7778
				AX-90382915	97.2222	2.77778	0	100	55.5556	44.4444
				AX-90309766	97.2222	2.77778	0	100	52.7778	47.2222
				AX-90358898	97.2222	2.77778	0	100	52.7778	47.2222
				AX-90504142	94.4444	5.55556	0	100	47.2222	52.7778
				AX-90348497	97.2222	2.77778	0	100	41.6667	58.3333
				AX-90342158	97.2222	2.77778	0	100	38.8889	61.1111
				AX-90505949	97.2222	2.77778	0	100	41.6667	58.3333
				AX-90453595	97.2222	2.77778	0	100	41.6667	58.3333
				AX-90385148	97.2222	2.77778	0	100	41.6667	58.3333
				AX-90325524	97.2222	2.77778	0	100	38.8889	61.1111
				AX-90524496	97.2222	2.77778	0	100	41.6667	58.3333
				AX-90520888	97.2222	2.77778	0	100	41.6667	58.3333
				AX-90326130	97.2222	2.77778	0	100	41.6667	58.3333
				AX-90486508	97.2222	2.77778	0	100	38.8889	61.1111
				AX-90318681	97.2222	2.77778	0	100	38.8889	61.1111
				AX-90339577	97.2222	2.77778	0	100	41.6667	58.3333
				AX-90426711	97.2222	2.77778	0	100	47.2222	52.7778
				AX-90403377	100	0	0	100	47.2222	52.7778
				AX-90454588	97.2222	2.77778	0	100	38.8889	61.1111
				AX-90512601	97.2222	2.77778	0	100	41.6667	58.3333
				AX-90386801	97.2222	2.77778	0	100	41.6667	58.3333
				AX-90353222	97.2222	2.77778	0	100	41.6667	58.3333
				AX-90412445	94.4444	5.55556	0	100	47.2222	52.7778
[truncated: 50 more columns]
